# Supplementary material for: (2,9-Dimethyl-1,10-phenanthroline-κ2 N,N′)bis­(thio­cyanato-κS)mercury(II)
Source: Acta Crystallogr Sect E Struct Rep Online. 2012 Sep 15;68(Pt 10):m1259. doi: 10.1107/S1600536812038160 (PMC3470145; doi:10.1107/S1600536812038160)
Supplement: Supplementary file 1 [file e-68-m1259-sup1.cif]

##############################################################################
#                                                                            #
# This CIF contains the data in a paper accepted for publication in          #
# Acta Crystallographica Section E. It conforms to the requirements of       #
# Notes for Authors for Acta Crystallographica Section E, and has been       #
# peer reviewed under the auspices of the IUCr Commission on Journals.       #
#                                                                            #
# Full details of the Crystallographic Information File format               #
# are given in the paper "The Crystallographic Information File (CIF):       #
# a New Standard Archive File for Crystallography" by S. R. Hall, F. H.      #
# Allen and I. D. Brown [Acta Cryst. (1991), A47, 655-685].                  #
#                                                                            #
# The current version of the core CIF dictionary is obtainable from          #
# ftp://ftp.iucr.org/pub/cif_core.dic.                                       #
#                                                                            #
# Software is freely available for graphical display of the structure(s)     #
# in this CIF. For information consult the CIF software page                 #
# http://www.iucr.org/resources/cif/software.                                #
#                                                                            #
# This file may be used for bona fide research purposes within the           #
# scientific community so long as proper attribution is given to the journal # 
# article from which it was obtained.                                        #
#                                                                            #
##############################################################################
data_I
_audit_creation_method     SHELXL-97
_chemical_name_systematic
;\
(2,9-Dimethyl-1,10-phenanthroline-\k^2^<i>N</i>,<i>N</i>')bis(thiocyanato-
\k<i>S</i>)mercury(II)
;
_chemical_name_common     '2,9-DM-1,10-phen.Hg(SCN)2'
_chemical_formula_moiety     'C16 H12 Hg N4 S2'
_chemical_formula_sum     'C16 H12 Hg N4 S2'
_chemical_formula_iupac     '[Hg (N C S)2 (C14 H12 N2)]'
_chemical_formula_weight     525.01
_chemical_melting_point     ?
_symmetry_cell_setting     triclinic
_symmetry_space_group_name_H-M     'P -1'
_symmetry_space_group_name_Hall     '-P 1'
loop_
    _symmetry_equiv_pos_as_xyz
    'x, y, z'
    '-x, -y, -z'
_cell_length_a     8.1593(4)
_cell_length_b     11.2985(5)
_cell_length_c     18.9456(9)
_cell_angle_alpha     77.205(4)
_cell_angle_beta     84.015(4)
_cell_angle_gamma     89.802(4)
_cell_volume     1693.55(14)
_cell_formula_units_Z     4
_cell_measurement_reflns_used     5117
_cell_measurement_theta_min     3.0984
_cell_measurement_theta_max     29.1500
_cell_measurement_temperature     293(2)
_exptl_crystal_description     'Parallelpiped'
_exptl_crystal_colour     colourless
_exptl_crystal_size_max     0.4
_exptl_crystal_size_mid     0.2
_exptl_crystal_size_min     0.15
_exptl_crystal_density_diffrn     2.059
_exptl_crystal_density_meas     ?
_exptl_crystal_density_method     'not measured'
_exptl_crystal_F_000     992
_exptl_absorpt_coefficient_mu     9.337
_exptl_absorpt_correction_type     multi-scan
_exptl_absorpt_process_details
;
(<i>CrysAlis PRO</i>; Agilent, 2010)
;
_exptl_absorpt_correction_T_min     0.122
_exptl_absorpt_correction_T_max     0.246
_exptl_special_details     ?
_diffrn_ambient_temperature     293(2)
_diffrn_radiation_type     MoK\a
_diffrn_radiation_wavelength     0.71073
_diffrn_radiation_source     'Enhance (Mo) X-ray Source'
_diffrn_radiation_monochromator     'graphite'
_diffrn_measurement_device_type     'Agilent Xcalibur Eos'
_diffrn_measurement_method     '\w scans'
_diffrn_detector_area_resol_mean     16.0534
_diffrn_reflns_number     11206
_diffrn_reflns_av_R_equivalents     0.0412
_diffrn_reflns_av_sigmaI/netI     0.0514
_diffrn_reflns_theta_min     3.10
_diffrn_reflns_theta_max     25.02
_diffrn_reflns_theta_full     25.02
_diffrn_measured_fraction_theta_max     0.998
_diffrn_measured_fraction_theta_full     0.998
_diffrn_reflns_limit_h_min     -9
_diffrn_reflns_limit_h_max     5
_diffrn_reflns_limit_k_min     -13
_diffrn_reflns_limit_k_max     13
_diffrn_reflns_limit_l_min     -22
_diffrn_reflns_limit_l_max     22
_diffrn_standards_number     ?
_diffrn_standards_interval_count     ?
_diffrn_standards_interval_time     ?
_diffrn_standards_decay_%     0.0
_refine_special_details
;
Refinement of <i>F</i>^2^ against ALL reflections. The weighted <i>R</i>-factor
<i>wR</i> and goodness of fit <i>S</i> are based on <i>F</i>^2^, conventional
<i>R</i>-factors <i>R</i> are based on <i>F</i>, with <i>F</i> set to zero for
negative <i>F</i>^2^. The threshold expression of <i>F</i>^2^ >
\s(<i>F</i>^2^) is used only for calculating <i>R</i>-factors(gt) <i>etc</i>.
and is not relevant to the choice of reflections for refinement.
<i>R</i>-factors based on <i>F</i>^2^ are statistically about twice as large
as those based on <i>F</i>, and <i>R</i>- factors based on ALL data will be
even larger.
;
_reflns_number_total     5985
_reflns_number_gt     4876
_reflns_threshold_expression     I>2sigma(I)
_refine_ls_structure_factor_coef     Fsqd
_refine_ls_matrix_type     full
_refine_ls_R_factor_all     0.0450
_refine_ls_R_factor_gt     0.0325
_refine_ls_wR_factor_gt     0.0606
_refine_ls_wR_factor_ref     0.0657
_refine_ls_goodness_of_fit_ref     1.017
_refine_ls_restrained_S_all     1.017
_refine_ls_number_reflns     5985
_refine_ls_number_parameters     419
_refine_ls_number_restraints     0
_refine_ls_hydrogen_treatment     constr
_refine_ls_weighting_scheme     calc
_refine_ls_weighting_details
         'calc w=1/[\s^2^(Fo^2^)+(0.0191P)^2^+0.0000P] where P=(Fo^2^+2Fc^2^)/3'
_atom_sites_solution_hydrogens     geom
_atom_sites_solution_primary     direct
_atom_sites_solution_secondary     difmap
_refine_ls_shift/su_max     0.000
_refine_ls_shift/su_mean     0.000
_refine_diff_density_max     0.645
_refine_diff_density_min     -1.130
_refine_ls_extinction_method     none
_refine_ls_extinction_coef     ?
loop_
    _atom_type_symbol
    _atom_type_description
    _atom_type_scat_dispersion_real
    _atom_type_scat_dispersion_imag
    _atom_type_scat_source
    'C' 'C' 0.0033 0.0016
                         'International Tables Vol C Tables 4.2.6.8 and 6.1.1.4'
    'H' 'H' 0.0000 0.0000
                         'International Tables Vol C Tables 4.2.6.8 and 6.1.1.4'
    'N' 'N' 0.0061 0.0033
                         'International Tables Vol C Tables 4.2.6.8 and 6.1.1.4'
    'S' 'S' 0.1246 0.1234
                         'International Tables Vol C Tables 4.2.6.8 and 6.1.1.4'
    'Hg' 'Hg' -2.3894 9.2266
                         'International Tables Vol C Tables 4.2.6.8 and 6.1.1.4'
_computing_data_collection
;
<i>CrysAlis PRO</i> (Agilent, 2010)
;
_computing_cell_refinement
;
<i>CrysAlis PRO</i> (Agilent, 2010)
;
_computing_data_reduction
;
<i>CrysAlis PRO</i> (Agilent, 2010)
;
_computing_structure_solution     'SHELXS97 (Sheldrick, 2008)'
_computing_structure_refinement     'SHELXL97 (Sheldrick, 2008)'
_computing_molecular_graphics     'ORTEPIII (Burnett & Johnson, 1996)'
_computing_publication_material     'SHELXL97 (Sheldrick, 2008)'
loop_
    _atom_site_type_symbol
    _atom_site_label
    _atom_site_fract_x
    _atom_site_fract_y
    _atom_site_fract_z
    _atom_site_U_iso_or_equiv
    _atom_site_adp_type
    _atom_site_calc_flag
    _atom_site_refinement_flags
    _atom_site_occupancy
    _atom_site_symmetry_multiplicity
    _atom_site_disorder_assembly
    _atom_site_disorder_group
    Hg Hg1 0.18189(3) 0.13738(2) 0.159189(11) 0.04673(8) Uani d . 1 1 . .
    Hg Hg2 0.39752(3) 0.29806(2) 0.364029(11) 0.05009(8) Uani d . 1 1 . .
    S S3 0.1361(2) 0.30784(17) 0.30774(8) 0.0606(5) Uani d . 1 1 . .
    S S4 0.6423(2) 0.18246(17) 0.35203(10) 0.0698(5) Uani d . 1 1 . .
    S S1 0.0329(2) -0.00199(18) 0.26099(8) 0.0716(6) Uani d . 1 1 . .
    S S2 0.3866(2) 0.30366(18) 0.13101(10) 0.0722(6) Uani d . 1 1 . .
    N N5 0.4455(5) 0.5081(4) 0.3585(2) 0.0404(11) Uani d . 1 1 . .
    N N6 0.2922(6) 0.3419(4) 0.4762(2) 0.0447(12) Uani d . 1 1 . .
    N N2 0.0222(5) 0.2220(4) 0.0616(2) 0.0322(10) Uani d . 1 1 . .
    N N1 0.2267(5) 0.0263(4) 0.0651(2) 0.0310(10) Uani d . 1 1 . .
    C C11 0.1771(6) 0.0853(4) -0.0005(2) 0.0290(11) Uani d . 1 1 . .
    C C28 0.2868(7) 0.4619(6) 0.4772(3) 0.0436(14) Uani d . 1 1 . .
    C C10 -0.0780(7) 0.3145(5) 0.0613(3) 0.0403(13) Uani d . 1 1 . .
    C C12 0.0728(6) 0.1882(4) -0.0015(2) 0.0302(11) Uani d . 1 1 . .
    C C7 0.0207(6) 0.2508(5) -0.0687(3) 0.0370(13) Uani d . 1 1 . .
    C C27 0.3688(7) 0.5490(5) 0.4153(3) 0.0411(14) Uani d . 1 1 . .
    N N4 0.3853(7) 0.3735(5) -0.0213(3) 0.0690(16) Uani d . 1 1 . .
    C C17 0.5215(7) 0.5864(6) 0.3020(3) 0.0513(16) Uani d . 1 1 . .
    C C1 0.3147(6) -0.0736(5) 0.0678(3) 0.0387(13) Uani d . 1 1 . .
    C C16 0.3852(7) 0.3451(5) 0.0410(4) 0.0497(15) Uani d . 1 1 . .
    C C4 0.2219(6) 0.0459(5) -0.0656(3) 0.0376(13) Uani d . 1 1 . .
    C C3 0.3154(6) -0.0589(5) -0.0603(3) 0.0438(14) Uani d . 1 1 . .
    H H3A 0.3468 -0.0883 -0.1017 0.053 Uiso calc R 1 1 . .
    C C23 0.2056(8) 0.5034(6) 0.5351(3) 0.0526(16) Uani d . 1 1 . .
    C C2 0.3609(6) -0.1184(5) 0.0055(3) 0.0486(15) Uani d . 1 1 . .
    H H2A 0.4224 -0.1885 0.0089 0.058 Uiso calc R 1 1 . .
    C C8 -0.0848(7) 0.3477(5) -0.0666(3) 0.0479(15) Uani d . 1 1 . .
    H H8A -0.1211 0.3912 -0.1096 0.057 Uiso calc R 1 1 . .
    C C6 0.0741(7) 0.2105(6) -0.1336(3) 0.0464(15) Uani d . 1 1 . .
    H H6A 0.0423 0.2528 -0.1779 0.056 Uiso calc R 1 1 . .
    C C5 0.1695(7) 0.1125(6) -0.1319(3) 0.0461(15) Uani d . 1 1 . .
    H H5A 0.2016 0.0880 -0.1750 0.055 Uiso calc R 1 1 . .
    C C9 -0.1353(7) 0.3796(5) -0.0029(3) 0.0490(15) Uani d . 1 1 . .
    H H9A -0.2068 0.4437 -0.0019 0.059 Uiso calc R 1 1 . .
    C C19 0.4423(8) 0.7529(6) 0.3558(4) 0.0645(19) Uani d . 1 1 . .
    H H19A 0.4405 0.8359 0.3538 0.077 Uiso calc R 1 1 . .
    C C15 0.1360(8) 0.0123(6) 0.3288(3) 0.0556(17) Uani d . 1 1 . .
    C C14 -0.1309(7) 0.3473(5) 0.1335(3) 0.0568(17) Uani d . 1 1 . .
    H H14A -0.1896 0.2797 0.1658 0.085 Uiso calc R 1 1 . .
    H H14B -0.2014 0.4162 0.1258 0.085 Uiso calc R 1 1 . .
    H H14C -0.0353 0.3668 0.1546 0.085 Uiso calc R 1 1 . .
    C C20 0.3639(7) 0.6725(6) 0.4161(3) 0.0488(15) Uani d . 1 1 . .
    N N8 0.5652(8) 0.0478(6) 0.2516(3) 0.0817(19) Uani d . 1 1 . .
    C C18 0.5223(8) 0.7107(6) 0.2993(3) 0.0613(18) Uani d . 1 1 . .
    H H18A 0.5765 0.7646 0.2594 0.074 Uiso calc R 1 1 . .
    C C31 0.1355(8) 0.4561(8) 0.2732(3) 0.0620(19) Uani d . 1 1 . .
    C C13 0.3626(7) -0.1385(5) 0.1401(3) 0.0534(16) Uani d . 1 1 . .
    H H13A 0.4021 -0.0807 0.1649 0.080 Uiso calc R 1 1 . .
    H H13B 0.4481 -0.1947 0.1331 0.080 Uiso calc R 1 1 . .
    H H13C 0.2685 -0.1819 0.1687 0.080 Uiso calc R 1 1 . .
    C C32 0.5939(8) 0.1038(6) 0.2922(3) 0.0562(16) Uani d . 1 1 . .
    C C26 0.2191(8) 0.2611(6) 0.5327(3) 0.0579(18) Uani d . 1 1 . .
    N N3 0.2032(8) 0.0173(6) 0.3789(3) 0.084(2) Uani d . 1 1 . .
    N N7 0.1302(8) 0.5602(6) 0.2495(3) 0.084(2) Uani d . 1 1 . .
    C C29 0.6022(9) 0.5361(6) 0.2401(3) 0.075(2) Uani d . 1 1 . .
    H H29A 0.6589 0.4633 0.2591 0.112 Uiso calc R 1 1 . .
    H H29B 0.6795 0.5950 0.2103 0.112 Uiso calc R 1 1 . .
    H H29C 0.5195 0.5179 0.2113 0.112 Uiso calc R 1 1 . .
    C C22 0.2020(9) 0.6313(7) 0.5327(4) 0.070(2) Uani d . 1 1 . .
    H H22A 0.1451 0.6589 0.5709 0.085 Uiso calc R 1 1 . .
    C C21 0.2791(9) 0.7110(7) 0.4766(4) 0.068(2) Uani d . 1 1 . .
    H H21A 0.2775 0.7932 0.4769 0.082 Uiso calc R 1 1 . .
    C C25 0.1346(9) 0.2991(7) 0.5926(3) 0.072(2) Uani d . 1 1 . .
    H H25A 0.0827 0.2419 0.6315 0.086 Uiso calc R 1 1 . .
    C C24 0.1290(7) 0.4172(5) 0.5935(2) 0.069(2) Uani d . 1 1 . .
    H H24A 0.0740 0.4419 0.6332 0.082 Uiso calc R 1 1 . .
    C C30 0.2305(7) 0.1283(5) 0.5324(2) 0.096(3) Uani d . 1 1 . .
    H H30A 0.1531 0.1078 0.5019 0.144 Uiso calc R 1 1 . .
    H H30B 0.2055 0.0810 0.5811 0.144 Uiso calc R 1 1 . .
    H H30C 0.3400 0.1112 0.5140 0.144 Uiso calc R 1 1 . .
loop_
    _atom_site_aniso_label
    _atom_site_aniso_U_11
    _atom_site_aniso_U_22
    _atom_site_aniso_U_33
    _atom_site_aniso_U_12
    _atom_site_aniso_U_13
    _atom_site_aniso_U_23
    Hg1 0.05436(16) 0.04869(16) 0.03648(13) 0.00370(12) -0.00277(11)
                                                                    -0.00905(11)
    Hg2 0.05948(17) 0.04426(16) 0.04687(14) 0.01347(12) -0.00141(12)
                                                                    -0.01299(11)
    S3 0.0617(11) 0.0717(13) 0.0550(9) 0.0052(9) -0.0130(9) -0.0248(9)
    S4 0.0627(12) 0.0703(13) 0.0932(12) 0.0275(9) -0.0289(10) -0.0448(11)
    S1 0.0765(13) 0.0860(14) 0.0467(9) -0.0330(11) -0.0061(9) -0.0024(9)
    S2 0.0691(12) 0.0768(14) 0.0767(12) -0.0223(10) -0.0121(10) -0.0277(10)
    N5 0.046(3) 0.040(3) 0.036(2) 0.006(2) -0.005(2) -0.009(2)
    N6 0.055(3) 0.051(3) 0.029(2) 0.001(3) -0.006(2) -0.009(2)
    N2 0.026(2) 0.032(3) 0.040(2) 0.0019(19) 0.0036(19) -0.014(2)
    N1 0.024(2) 0.025(2) 0.042(2) 0.0009(19) -0.001(2) -0.005(2)
    C11 0.022(3) 0.028(3) 0.037(3) -0.004(2) 0.006(2) -0.010(2)
    C28 0.040(3) 0.056(4) 0.040(3) 0.009(3) -0.017(3) -0.017(3)
    C10 0.034(3) 0.039(3) 0.054(3) 0.002(3) -0.003(3) -0.023(3)
    C12 0.024(3) 0.031(3) 0.037(3) -0.002(2) 0.000(2) -0.012(2)
    C7 0.029(3) 0.038(3) 0.041(3) -0.004(2) -0.003(3) -0.005(3)
    C27 0.045(4) 0.040(4) 0.041(3) 0.008(3) -0.012(3) -0.010(3)
    N4 0.059(4) 0.055(4) 0.085(4) 0.006(3) 0.010(4) -0.006(3)
    C17 0.050(4) 0.052(4) 0.050(3) -0.002(3) -0.002(3) -0.007(3)
    C1 0.020(3) 0.034(3) 0.057(3) -0.003(2) 0.003(3) -0.003(3)
    C16 0.031(3) 0.039(4) 0.081(4) 0.008(3) 0.005(3) -0.022(4)
    C4 0.026(3) 0.045(4) 0.045(3) -0.010(3) 0.008(2) -0.022(3)
    C3 0.032(3) 0.044(4) 0.061(4) -0.007(3) 0.010(3) -0.030(3)
    C23 0.052(4) 0.072(5) 0.042(3) 0.010(3) -0.010(3) -0.028(3)
    C2 0.031(3) 0.041(4) 0.078(4) 0.008(3) 0.009(3) -0.030(3)
    C8 0.042(4) 0.045(4) 0.054(3) 0.002(3) -0.014(3) 0.000(3)
    C6 0.041(4) 0.067(5) 0.029(3) -0.010(3) -0.003(3) -0.005(3)
    C5 0.037(3) 0.067(5) 0.038(3) -0.013(3) 0.007(3) -0.024(3)
    C9 0.041(4) 0.039(4) 0.070(4) 0.009(3) -0.013(3) -0.015(3)
    C19 0.080(5) 0.040(4) 0.077(5) 0.000(4) -0.028(4) -0.012(4)
    C15 0.065(4) 0.049(4) 0.047(3) 0.000(3) 0.012(3) -0.006(3)
    C14 0.057(4) 0.052(4) 0.069(4) 0.020(3) -0.005(3) -0.029(3)
    C20 0.049(4) 0.047(4) 0.057(4) 0.008(3) -0.020(3) -0.018(3)
    N8 0.095(5) 0.076(5) 0.081(4) 0.003(4) 0.010(4) -0.041(4)
    C18 0.074(5) 0.047(4) 0.057(4) -0.008(4) -0.013(4) 0.004(3)
    C31 0.057(4) 0.098(6) 0.036(3) 0.025(4) -0.016(3) -0.021(4)
    C13 0.041(4) 0.044(4) 0.073(4) 0.009(3) -0.008(3) -0.007(3)
    C32 0.060(4) 0.044(4) 0.060(4) 0.012(3) 0.012(3) -0.011(3)
    C26 0.064(4) 0.068(5) 0.038(3) -0.006(4) -0.006(3) -0.005(3)
    N3 0.108(5) 0.088(5) 0.057(3) -0.006(4) -0.021(4) -0.013(3)
    N7 0.113(6) 0.076(5) 0.062(4) 0.042(4) -0.023(4) -0.009(4)
    C29 0.090(6) 0.070(5) 0.055(4) -0.005(4) 0.021(4) -0.007(4)
    C22 0.073(5) 0.088(6) 0.069(4) 0.022(4) -0.016(4) -0.051(4)
    C21 0.079(5) 0.062(5) 0.079(5) 0.016(4) -0.026(4) -0.043(4)
    C25 0.083(5) 0.094(6) 0.033(3) -0.009(5) 0.004(3) -0.007(4)
    C24 0.070(5) 0.099(6) 0.042(4) 0.004(4) 0.002(3) -0.029(4)
    C30 0.154(9) 0.067(6) 0.053(4) -0.017(6) 0.011(5) 0.004(4)
_geom_special_details
;
 All esds (except the esd in the dihedral angle between two l.s. planes)
 are estimated using the full covariance matrix.  The cell esds are taken
 into account individually in the estimation of esds in distances, angles
 and torsion angles; correlations between esds in cell parameters are only
 used when they are defined by crystal symmetry.  An approximate (isotropic)
 treatment of cell esds is used for estimating esds involving l.s. planes.
;
loop_
    _geom_bond_atom_site_label_1
    _geom_bond_atom_site_label_2
    _geom_bond_site_symmetry_2
    _geom_bond_distance
    _geom_bond_publ_flag
    Hg1 N1 . 2.396(4) yes
    Hg1 N2 . 2.395(4) yes
    Hg1 S1 . 2.4201(16) yes
    Hg1 S2 . 2.4488(16) yes
    Hg2 N5 . 2.384(4) yes
    Hg2 N6 . 2.362(4) yes
    Hg2 S3 . 2.4741(16) yes
    Hg2 S4 . 2.4013(18) yes
    S3 C31 . 1.658(8) ?
    S4 C32 . 1.666(7) ?
    S1 C15 . 1.644(7) ?
    S2 C16 . 1.666(7) ?
    N5 C17 . 1.327(7) ?
    N5 C27 . 1.357(6) ?
    N6 C26 . 1.332(7) ?
    N6 C28 . 1.361(7) ?
    N2 C10 . 1.324(7) ?
    N2 C12 . 1.360(6) ?
    N1 C1 . 1.330(7) ?
    N1 C11 . 1.374(6) ?
    C11 C4 . 1.413(6) ?
    C11 C12 . 1.436(7) ?
    C28 C23 . 1.392(8) ?
    C28 C27 . 1.455(7) ?
    C10 C9 . 1.400(7) ?
    C10 C14 . 1.514(7) ?
    C12 C7 . 1.418(6) ?
    C7 C8 . 1.395(8) ?
    C7 C6 . 1.430(7) ?
    C27 C20 . 1.400(7) ?
    N4 C16 . 1.154(7) ?
    C17 C18 . 1.394(8) ?
    C17 C29 . 1.504(8) ?
    C1 C2 . 1.401(7) ?
    C1 C13 . 1.493(7) ?
    C4 C3 . 1.397(8) ?
    C4 C5 . 1.421(7) ?
    C3 C2 . 1.366(7) ?
    C3 H3A . 0.9300 ?
    C23 C24 . 1.395(7) ?
    C23 C22 . 1.436(9) ?
    C2 H2A . 0.9300 ?
    C8 C9 . 1.359(7) ?
    C8 H8A . 0.9300 ?
    C6 C5 . 1.348(8) ?
    C6 H6A . 0.9300 ?
    C5 H5A . 0.9300 ?
    C9 H9A . 0.9300 ?
    C19 C18 . 1.371(9) ?
    C19 C20 . 1.390(8) ?
    C19 H19A . 0.9300 ?
    C15 N3 . 1.156(7) ?
    C14 H14A . 0.9600 ?
    C14 H14B . 0.9600 ?
    C14 H14C . 0.9600 ?
    C20 C21 . 1.426(8) ?
    N8 C32 . 1.140(7) ?
    C18 H18A . 0.9300 ?
    C31 N7 . 1.164(8) ?
    C13 H13A . 0.9600 ?
    C13 H13B . 0.9600 ?
    C13 H13C . 0.9600 ?
    C26 C25 . 1.415(9) ?
    C26 C30 . 1.504(8) ?
    C29 H29A . 0.9600 ?
    C29 H29B . 0.9600 ?
    C29 H29C . 0.9600 ?
    C22 C21 . 1.333(9) ?
    C22 H22A . 0.9300 ?
    C21 H21A . 0.9300 ?
    C25 C24 . 1.339(8) ?
    C25 H25A . 0.9300 ?
    C24 H24A . 0.9300 ?
    C30 H30A . 0.9600 ?
    C30 H30B . 0.9600 ?
    C30 H30C . 0.9600 ?
loop_
    _geom_angle_atom_site_label_1
    _geom_angle_atom_site_label_2
    _geom_angle_atom_site_label_3
    _geom_angle_site_symmetry_1
    _geom_angle_site_symmetry_3
    _geom_angle
    _geom_angle_publ_flag
    N2 Hg1 N1 . . 70.31(13) ?
    N2 Hg1 S1 . . 115.08(10) ?
    N1 Hg1 S1 . . 105.19(10) ?
    N2 Hg1 S2 . . 95.17(10) ?
    N1 Hg1 S2 . . 107.09(10) ?
    S1 Hg1 S2 . . 141.59(6) ?
    N6 Hg2 N5 . . 71.23(15) ?
    N6 Hg2 S4 . . 122.12(12) ?
    N5 Hg2 S4 . . 114.77(12) ?
    N6 Hg2 S3 . . 98.11(12) ?
    N5 Hg2 S3 . . 100.38(11) ?
    S4 Hg2 S3 . . 132.60(6) ?
    C31 S3 Hg2 . . 98.6(2) ?
    C32 S4 Hg2 . . 101.1(2) ?
    C15 S1 Hg1 . . 101.9(2) ?
    C16 S2 Hg1 . . 100.0(2) ?
    C17 N5 C27 . . 119.7(5) ?
    C17 N5 Hg2 . . 125.3(4) ?
    C27 N5 Hg2 . . 114.4(3) ?
    C26 N6 C28 . . 119.2(5) ?
    C26 N6 Hg2 . . 124.8(4) ?
    C28 N6 Hg2 . . 115.3(4) ?
    C10 N2 C12 . . 120.1(4) ?
    C10 N2 Hg1 . . 124.5(3) ?
    C12 N2 Hg1 . . 113.5(3) ?
    C1 N1 C11 . . 118.9(4) ?
    C1 N1 Hg1 . . 126.2(3) ?
    C11 N1 Hg1 . . 114.1(3) ?
    N1 C11 C4 . . 122.1(5) ?
    N1 C11 C12 . . 118.1(4) ?
    C4 C11 C12 . . 119.8(5) ?
    N6 C28 C23 . . 122.1(6) ?
    N6 C28 C27 . . 118.4(5) ?
    C23 C28 C27 . . 119.4(6) ?
    N2 C10 C9 . . 121.8(5) ?
    N2 C10 C14 . . 117.6(5) ?
    C9 C10 C14 . . 120.6(5) ?
    N2 C12 C7 . . 121.1(5) ?
    N2 C12 C11 . . 119.8(4) ?
    C7 C12 C11 . . 119.0(4) ?
    C8 C7 C12 . . 117.0(5) ?
    C8 C7 C6 . . 123.7(5) ?
    C12 C7 C6 . . 119.3(5) ?
    N5 C27 C20 . . 122.2(5) ?
    N5 C27 C28 . . 119.1(5) ?
    C20 C27 C28 . . 118.7(5) ?
    N5 C17 C18 . . 121.1(6) ?
    N5 C17 C29 . . 117.4(6) ?
    C18 C17 C29 . . 121.5(6) ?
    N1 C1 C2 . . 121.7(5) ?
    N1 C1 C13 . . 118.0(5) ?
    C2 C1 C13 . . 120.4(5) ?
    N4 C16 S2 . . 179.5(6) ?
    C3 C4 C11 . . 117.1(5) ?
    C3 C4 C5 . . 123.5(5) ?
    C11 C4 C5 . . 119.4(5) ?
    C2 C3 C4 . . 120.2(5) ?
    C2 C3 H3A . . 119.9 ?
    C4 C3 H3A . . 119.9 ?
    C28 C23 C24 . . 117.7(6) ?
    C28 C23 C22 . . 119.7(6) ?
    C24 C23 C22 . . 122.5(6) ?
    C3 C2 C1 . . 120.0(5) ?
    C3 C2 H2A . . 120.0 ?
    C1 C2 H2A . . 120.0 ?
    C9 C8 C7 . . 121.1(5) ?
    C9 C8 H8A . . 119.4 ?
    C7 C8 H8A . . 119.4 ?
    C5 C6 C7 . . 121.3(5) ?
    C5 C6 H6A . . 119.4 ?
    C7 C6 H6A . . 119.4 ?
    C6 C5 C4 . . 121.2(5) ?
    C6 C5 H5A . . 119.4 ?
    C4 C5 H5A . . 119.4 ?
    C8 C9 C10 . . 118.9(6) ?
    C8 C9 H9A . . 120.6 ?
    C10 C9 H9A . . 120.6 ?
    C18 C19 C20 . . 120.5(6) ?
    C18 C19 H19A . . 119.8 ?
    C20 C19 H19A . . 119.8 ?
    N3 C15 S1 . . 176.3(6) ?
    C10 C14 H14A . . 109.5 ?
    C10 C14 H14B . . 109.5 ?
    H14A C14 H14B . . 109.5 ?
    C10 C14 H14C . . 109.5 ?
    H14A C14 H14C . . 109.5 ?
    H14B C14 H14C . . 109.5 ?
    C19 C20 C27 . . 117.0(6) ?
    C19 C20 C21 . . 123.0(6) ?
    C27 C20 C21 . . 120.0(6) ?
    C19 C18 C17 . . 119.4(6) ?
    C19 C18 H18A . . 120.3 ?
    C17 C18 H18A . . 120.3 ?
    N7 C31 S3 . . 178.0(7) ?
    C1 C13 H13A . . 109.5 ?
    C1 C13 H13B . . 109.5 ?
    H13A C13 H13B . . 109.5 ?
    C1 C13 H13C . . 109.5 ?
    H13A C13 H13C . . 109.5 ?
    H13B C13 H13C . . 109.5 ?
    N8 C32 S4 . . 177.9(7) ?
    N6 C26 C25 . . 120.7(6) ?
    N6 C26 C30 . . 118.9(5) ?
    C25 C26 C30 . . 120.4(6) ?
    C17 C29 H29A . . 109.5 ?
    C17 C29 H29B . . 109.5 ?
    H29A C29 H29B . . 109.5 ?
    C17 C29 H29C . . 109.5 ?
    H29A C29 H29C . . 109.5 ?
    H29B C29 H29C . . 109.5 ?
    C21 C22 C23 . . 120.9(6) ?
    C21 C22 H22A . . 119.5 ?
    C23 C22 H22A . . 119.5 ?
    C22 C21 C20 . . 121.2(6) ?
    C22 C21 H21A . . 119.4 ?
    C20 C21 H21A . . 119.4 ?
    C24 C25 C26 . . 120.1(6) ?
    C24 C25 H25A . . 119.9 ?
    C26 C25 H25A . . 119.9 ?
    C25 C24 C23 . . 120.1(5) ?
    C25 C24 H24A . . 119.9 ?
    C23 C24 H24A . . 119.9 ?
    C26 C30 H30A . . 109.5 ?
    C26 C30 H30B . . 109.5 ?
    H30A C30 H30B . . 109.5 ?
    C26 C30 H30C . . 109.5 ?
    H30A C30 H30C . . 109.5 ?
    H30B C30 H30C . . 109.5 ?
loop_
    _geom_torsion_atom_site_label_1
    _geom_torsion_atom_site_label_2
    _geom_torsion_atom_site_label_3
    _geom_torsion_atom_site_label_4
    _geom_torsion_site_symmetry_1
    _geom_torsion_site_symmetry_2
    _geom_torsion_site_symmetry_3
    _geom_torsion_site_symmetry_4
    _geom_torsion
    _geom_torsion_publ_flag
    N6 Hg2 S3 C31 . . . . 85.6(3) ?
    N5 Hg2 S3 C31 . . . . 13.3(2) ?
    S4 Hg2 S3 C31 . . . . -125.1(2) ?
    N6 Hg2 S4 C32 . . . . 143.6(3) ?
    N5 Hg2 S4 C32 . . . . -133.8(2) ?
    S3 Hg2 S4 C32 . . . . 0.2(3) ?
    N2 Hg1 S1 C15 . . . . -152.7(3) ?
    N1 Hg1 S1 C15 . . . . 132.3(3) ?
    S2 Hg1 S1 C15 . . . . -14.0(3) ?
    N2 Hg1 S2 C16 . . . . -31.0(2) ?
    N1 Hg1 S2 C16 . . . . 40.0(2) ?
    S1 Hg1 S2 C16 . . . . -174.1(2) ?
    N6 Hg2 N5 C17 . . . . 179.0(5) ?
    S4 Hg2 N5 C17 . . . . 61.5(5) ?
    S3 Hg2 N5 C17 . . . . -85.9(4) ?
    N6 Hg2 N5 C27 . . . . -9.6(3) ?
    S4 Hg2 N5 C27 . . . . -127.1(3) ?
    S3 Hg2 N5 C27 . . . . 85.5(4) ?
    N5 Hg2 N6 C26 . . . . -179.7(5) ?
    S4 Hg2 N6 C26 . . . . -71.7(5) ?
    S3 Hg2 N6 C26 . . . . 82.0(5) ?
    N5 Hg2 N6 C28 . . . . 10.1(3) ?
    S4 Hg2 N6 C28 . . . . 118.1(4) ?
    S3 Hg2 N6 C28 . . . . -88.1(4) ?
    N1 Hg1 N2 C10 . . . . 178.6(4) ?
    S1 Hg1 N2 C10 . . . . 80.6(4) ?
    S2 Hg1 N2 C10 . . . . -75.1(4) ?
    N1 Hg1 N2 C12 . . . . -17.2(3) ?
    S1 Hg1 N2 C12 . . . . -115.2(3) ?
    S2 Hg1 N2 C12 . . . . 89.1(3) ?
    N2 Hg1 N1 C1 . . . . -174.6(4) ?
    S1 Hg1 N1 C1 . . . . -62.9(4) ?
    S2 Hg1 N1 C1 . . . . 96.0(4) ?
    N2 Hg1 N1 C11 . . . . 16.3(3) ?
    S1 Hg1 N1 C11 . . . . 128.0(3) ?
    S2 Hg1 N1 C11 . . . . -73.1(3) ?
    C1 N1 C11 C4 . . . . -2.5(6) ?
    Hg1 N1 C11 C4 . . . . 167.4(3) ?
    C1 N1 C11 C12 . . . . 175.8(4) ?
    Hg1 N1 C11 C12 . . . . -14.2(5) ?
    C26 N6 C28 C23 . . . . -0.7(8) ?
    Hg2 N6 C28 C23 . . . . 170.0(4) ?
    C26 N6 C28 C27 . . . . 179.4(5) ?
    Hg2 N6 C28 C27 . . . . -9.9(6) ?
    C12 N2 C10 C9 . . . . 0.3(7) ?
    Hg1 N2 C10 C9 . . . . 163.5(4) ?
    C12 N2 C10 C14 . . . . 179.6(4) ?
    Hg1 N2 C10 C14 . . . . -17.2(6) ?
    C10 N2 C12 C7 . . . . 0.3(7) ?
    Hg1 N2 C12 C7 . . . . -164.7(3) ?
    C10 N2 C12 C11 . . . . -177.9(4) ?
    Hg1 N2 C12 C11 . . . . 17.1(5) ?
    N1 C11 C12 N2 . . . . -2.1(6) ?
    C4 C11 C12 N2 . . . . 176.3(4) ?
    N1 C11 C12 C7 . . . . 179.7(4) ?
    C4 C11 C12 C7 . . . . -1.9(7) ?
    N2 C12 C7 C8 . . . . -0.3(7) ?
    C11 C12 C7 C8 . . . . 178.0(4) ?
    N2 C12 C7 C6 . . . . -178.7(4) ?
    C11 C12 C7 C6 . . . . -0.4(7) ?
    C17 N5 C27 C20 . . . . 1.2(8) ?
    Hg2 N5 C27 C20 . . . . -170.8(4) ?
    C17 N5 C27 C28 . . . . -179.6(5) ?
    Hg2 N5 C27 C28 . . . . 8.4(6) ?
    N6 C28 C27 N5 . . . . 0.9(7) ?
    C23 C28 C27 N5 . . . . -179.0(5) ?
    N6 C28 C27 C20 . . . . -179.9(5) ?
    C23 C28 C27 C20 . . . . 0.2(8) ?
    C27 N5 C17 C18 . . . . -0.9(8) ?
    Hg2 N5 C17 C18 . . . . 170.2(4) ?
    C27 N5 C17 C29 . . . . -179.0(5) ?
    Hg2 N5 C17 C29 . . . . -8.0(7) ?
    C11 N1 C1 C2 . . . . 1.5(7) ?
    Hg1 N1 C1 C2 . . . . -167.2(3) ?
    C11 N1 C1 C13 . . . . -178.0(4) ?
    Hg1 N1 C1 C13 . . . . 13.4(6) ?
    Hg1 S2 C16 N4 . . . .  -12E1(8)
                                   ?
    N1 C11 C4 C3 . . . . 2.0(7) ?
    C12 C11 C4 C3 . . . . -176.3(4) ?
    N1 C11 C4 C5 . . . . -178.6(4) ?
    C12 C11 C4 C5 . . . . 3.1(7) ?
    C11 C4 C3 C2 . . . . -0.5(7) ?
    C5 C4 C3 C2 . . . . -179.8(5) ?
    N6 C28 C23 C24 . . . . 0.3(8) ?
    C27 C28 C23 C24 . . . . -179.8(5) ?
    N6 C28 C23 C22 . . . . -179.1(5) ?
    C27 C28 C23 C22 . . . . 0.8(8) ?
    C4 C3 C2 C1 . . . . -0.5(8) ?
    N1 C1 C2 C3 . . . . 0.0(8) ?
    C13 C1 C2 C3 . . . . 179.5(5) ?
    C12 C7 C8 C9 . . . . -0.3(7) ?
    C6 C7 C8 C9 . . . . 178.0(5) ?
    C8 C7 C6 C5 . . . . -176.6(5) ?
    C12 C7 C6 C5 . . . . 1.7(8) ?
    C7 C6 C5 C4 . . . . -0.5(8) ?
    C3 C4 C5 C6 . . . . 177.5(5) ?
    C11 C4 C5 C6 . . . . -1.9(8) ?
    C7 C8 C9 C10 . . . . 0.9(8) ?
    N2 C10 C9 C8 . . . . -0.9(8) ?
    C14 C10 C9 C8 . . . . 179.8(5) ?
    Hg1 S1 C15 N3 . . . . -175(11) ?
    C18 C19 C20 C27 . . . . -1.0(9) ?
    C18 C19 C20 C21 . . . . 179.9(6) ?
    N5 C27 C20 C19 . . . . -0.3(8) ?
    C28 C27 C20 C19 . . . . -179.4(5) ?
    N5 C27 C20 C21 . . . . 178.9(5) ?
    C28 C27 C20 C21 . . . . -0.3(8) ?
    C20 C19 C18 C17 . . . . 1.3(10) ?
    N5 C17 C18 C19 . . . . -0.4(9) ?
    C29 C17 C18 C19 . . . . 177.7(6) ?
    Hg2 S3 C31 N7 . . . . -141(17) ?
    Hg2 S4 C32 N8 . . . . -172(17) ?
    C28 N6 C26 C25 . . . . 0.9(9) ?
    Hg2 N6 C26 C25 . . . . -168.9(5) ?
    C28 N6 C26 C30 . . . . -177.9(5) ?
    Hg2 N6 C26 C30 . . . . 12.3(7) ?
    C28 C23 C22 C21 . . . . -1.8(10) ?
    C24 C23 C22 C21 . . . . 178.8(6) ?
    C23 C22 C21 C20 . . . . 1.7(10) ?
    C19 C20 C21 C22 . . . . 178.4(6) ?
    C27 C20 C21 C22 . . . . -0.7(10) ?
    N6 C26 C25 C24 . . . . -0.8(10) ?
    C30 C26 C25 C24 . . . . 178.0(7) ?
    C26 C25 C24 C23 . . . . 0.4(10) ?
    C28 C23 C24 C25 . . . . -0.2(9) ?
    C22 C23 C24 C25 . . . . 179.3(6) ?
_iucr_refine_instructions_details
;
TITL exp_434 in P-1
CELL 0.71073   8.1593  11.2985  18.9456  77.205  84.015  89.802
ZERR    4.00   0.0004   0.0005   0.0009   0.004   0.004   0.004
LATT  1
SFAC C H N S HG
UNIT 64 48 16 8 4
SHEL 99999.99 0.84
L.S. 26
ACTA
CONF
BOND $H
BOND
FMAP 2
PLAN 20
WGHT    0.019100
FVAR       9.99961
HG1   5    0.181891    0.137378    0.159189    11.00000    0.05436    0.04869 =
         0.03648   -0.00905   -0.00277    0.00370
HG2   5    0.397523    0.298061    0.364029    11.00000    0.05948    0.04426 =
         0.04687   -0.01299   -0.00141    0.01347
S3    4    0.136064    0.307839    0.307741    11.00000    0.06171    0.07167 =
         0.05499   -0.02482   -0.01304    0.00517
S4    4    0.642330    0.182459    0.352031    11.00000    0.06270    0.07028 =
         0.09320   -0.04480   -0.02891    0.02749
S1    4    0.032892   -0.001995    0.260994    11.00000    0.07647    0.08599 =
         0.04665   -0.00243   -0.00614   -0.03302
S2    4    0.386628    0.303663    0.131010    11.00000    0.06914    0.07683 =
         0.07666   -0.02769   -0.01209   -0.02234
N5    3    0.445545    0.508110    0.358517    11.00000    0.04577    0.04015 =
         0.03563   -0.00896   -0.00546    0.00550
N6    3    0.292220    0.341911    0.476167    11.00000    0.05510    0.05056 =
         0.02914   -0.00916   -0.00649    0.00054
N2    3    0.022177    0.221999    0.061648    11.00000    0.02609    0.03162 =
         0.04015   -0.01372    0.00357    0.00190
N1    3    0.226746    0.026298    0.065053    11.00000    0.02383    0.02516 =
         0.04218   -0.00492   -0.00054    0.00089
C11   1    0.177054    0.085287   -0.000526    11.00000    0.02162    0.02808 =
         0.03692   -0.01047    0.00600   -0.00449
C28   1    0.286806    0.461932    0.477164    11.00000    0.03975    0.05633 =
         0.03997   -0.01661   -0.01655    0.00943
C10   1   -0.078004    0.314481    0.061331    11.00000    0.03353    0.03874 =
         0.05394   -0.02278   -0.00268    0.00209
C12   1    0.072835    0.188154   -0.001546    11.00000    0.02360    0.03121 =
         0.03682   -0.01171    0.00050   -0.00242
C7    1    0.020708    0.250780   -0.068658    11.00000    0.02940    0.03830 =
         0.04137   -0.00532   -0.00294   -0.00382
C27   1    0.368806    0.548951    0.415316    11.00000    0.04524    0.03974 =
         0.04070   -0.01045   -0.01218    0.00822
N4    3    0.385330    0.373490   -0.021331    11.00000    0.05901    0.05453 =
         0.08506   -0.00578    0.01040    0.00576
C17   1    0.521546    0.586423    0.301959    11.00000    0.04965    0.05197 =
         0.04979   -0.00724   -0.00232   -0.00224
C1    1    0.314747   -0.073643    0.067837    11.00000    0.02007    0.03362 =
         0.05738   -0.00296    0.00335   -0.00340
C16   1    0.385205    0.345068    0.041043    11.00000    0.03083    0.03934 =
         0.08078   -0.02231    0.00463    0.00818
C4    1    0.221864    0.045897   -0.065561    11.00000    0.02572    0.04497 =
         0.04521   -0.02196    0.00753   -0.01019
C3    1    0.315424   -0.058932   -0.060314    11.00000    0.03185    0.04400 =
         0.06093   -0.02992    0.00959   -0.00670
AFIX  43
H3A   2    0.346834   -0.088324   -0.101742    11.00000   -1.20000
AFIX   0
C23   1    0.205641    0.503421    0.535084    11.00000    0.05245    0.07188 =
         0.04156   -0.02760   -0.00969    0.00951
C2    1    0.360887   -0.118362    0.005469    11.00000    0.03075    0.04127 =
         0.07844   -0.03023    0.00896    0.00762
AFIX  43
H2A   2    0.422422   -0.188459    0.008863    11.00000   -1.20000
AFIX   0
C8    1   -0.084766    0.347694   -0.066598    11.00000    0.04162    0.04505 =
         0.05388   -0.00022   -0.01439    0.00164
AFIX  43
H8A   2   -0.121084    0.391198   -0.109593    11.00000   -1.20000
AFIX   0
C6    1    0.074071    0.210547   -0.133607    11.00000    0.04104    0.06663 =
         0.02892   -0.00503   -0.00342   -0.00951
AFIX  43
H6A   2    0.042350    0.252815   -0.177856    11.00000   -1.20000
AFIX   0
C5    1    0.169493    0.112506   -0.131916    11.00000    0.03704    0.06680 =
         0.03765   -0.02363    0.00747   -0.01306
AFIX  43
H5A   2    0.201632    0.088017   -0.174951    11.00000   -1.20000
AFIX   0
C9    1   -0.135339    0.379620   -0.002882    11.00000    0.04135    0.03900 =
         0.06967   -0.01493   -0.01344    0.00944
AFIX  43
H9A   2   -0.206839    0.443663   -0.001933    11.00000   -1.20000
AFIX   0
C19   1    0.442299    0.752875    0.355834    11.00000    0.08012    0.04000 =
         0.07748   -0.01246   -0.02819    0.00041
AFIX  43
H19A  2    0.440497    0.835851    0.353841    11.00000   -1.20000
AFIX   0
C15   1    0.136022    0.012258    0.328811    11.00000    0.06516    0.04925 =
         0.04666   -0.00617    0.01154   -0.00018
C14   1   -0.130911    0.347273    0.133502    11.00000    0.05659    0.05218 =
         0.06852   -0.02946   -0.00500    0.02008
AFIX 137
H14A  2   -0.189589    0.279682    0.165819    11.00000   -1.50000
H14B  2   -0.201359    0.416164    0.125843    11.00000   -1.50000
H14C  2   -0.035322    0.366760    0.154594    11.00000   -1.50000
AFIX   0
C20   1    0.363883    0.672470    0.416148    11.00000    0.04871    0.04688 =
         0.05706   -0.01848   -0.02006    0.00819
N8    3    0.565161    0.047825    0.251559    11.00000    0.09513    0.07577 =
         0.08101   -0.04077    0.00980    0.00311
C18   1    0.522266    0.710717    0.299274    11.00000    0.07403    0.04679 =
         0.05734    0.00389   -0.01335   -0.00793
AFIX  43
H18A  2    0.576549    0.764591    0.259441    11.00000   -1.20000
AFIX   0
C31   1    0.135467    0.456105    0.273211    11.00000    0.05677    0.09800 =
         0.03614   -0.02052   -0.01559    0.02502
C13   1    0.362610   -0.138543    0.140106    11.00000    0.04135    0.04377 =
         0.07283   -0.00731   -0.00783    0.00945
AFIX 137
H13A  2    0.402073   -0.080699    0.164947    11.00000   -1.50000
H13B  2    0.448059   -0.194749    0.133148    11.00000   -1.50000
H13C  2    0.268469   -0.181907    0.168686    11.00000   -1.50000
AFIX   0
C32   1    0.593927    0.103750    0.292171    11.00000    0.06047    0.04354 =
         0.06015   -0.01055    0.01157    0.01172
C26   1    0.219092    0.261089    0.532655    11.00000    0.06438    0.06837 =
         0.03777   -0.00452   -0.00584   -0.00613
N3    3    0.203222    0.017324    0.378876    11.00000    0.10784    0.08847 =
         0.05695   -0.01321   -0.02088   -0.00639
N7    3    0.130206    0.560181    0.249517    11.00000    0.11265    0.07638 =
         0.06195   -0.00921   -0.02307    0.04196
C29   1    0.602160    0.536100    0.240062    11.00000    0.09029    0.06992 =
         0.05525   -0.00729    0.02097   -0.00501
AFIX 137
H29A  2    0.658901    0.463334    0.259146    11.00000   -1.50000
H29B  2    0.679475    0.594987    0.210264    11.00000   -1.50000
H29C  2    0.519550    0.517864    0.211276    11.00000   -1.50000
AFIX   0
C22   1    0.202000    0.631309    0.532734    11.00000    0.07270    0.08759 =
         0.06860   -0.05099   -0.01648    0.02228
AFIX  43
H22A  2    0.145061    0.658932    0.570897    11.00000   -1.20000
AFIX   0
C21   1    0.279081    0.710969    0.476623    11.00000    0.07937    0.06191 =
         0.07905   -0.04279   -0.02551    0.01617
AFIX  43
H21A  2    0.277541    0.793169    0.476912    11.00000   -1.20000
AFIX   0
C25   1    0.134550    0.299092    0.592626    11.00000    0.08304    0.09372 =
         0.03317   -0.00669    0.00422   -0.00928
AFIX  43
H25A  2    0.082726    0.241915    0.631506    11.00000   -1.20000
AFIX   0
C24   1    0.129003    0.417236    0.593516    11.00000    0.07018    0.09864 =
         0.04167   -0.02911    0.00224    0.00421
AFIX  43
H24A  2    0.073959    0.441889    0.633161    11.00000   -1.20000
AFIX 0
C30   1    0.230455    0.128283    0.532379    11.00000    0.15443    0.06731 =
         0.05275    0.00367    0.01111   -0.01659
AFIX 137
H30A  2    0.153072    0.107829    0.501902    11.00000   -1.50000
H30B  2    0.205520    0.081025    0.581094    11.00000   -1.50000
H30C  2    0.340026    0.111234    0.513966    11.00000   -1.50000
AFIX 0
HKLF 4
REM  exp_434 in P-1
REM R1 =  0.0325 for   4876 Fo > 4sig(Fo)  and  0.0450 for all   5985 data
REM    416 parameters refined using      0 restraints
END
WGHT      0.0191      0.0000
REM Highest difference peak  0.645,  deepest hole -1.130,  1-sigma level  0.108
Q1    1   0.2088  0.1004  0.2081  11.00000  0.05    0.64
Q2    1   0.3285  0.0425  0.1657  11.00000  0.05    0.59
Q3    1   0.3700  0.3341  0.3111  11.00000  0.05    0.58
Q4    1   0.4893  0.3511  0.3557  11.00000  0.05    0.58
Q5    1   0.0261  0.2308  0.1593  11.00000  0.05    0.56
Q6    1   0.2526  0.3841  0.3655  11.00000  0.05    0.54
Q7    1   0.4089  0.2736  0.4230  11.00000  0.05    0.53
Q8    1   0.0791  0.0762  0.1736  11.00000  0.05    0.50
Q9    1   0.1783  0.1714  0.1022  11.00000  0.05    0.49
Q10   1   0.2873  0.2148  0.3771  11.00000  0.05    0.49
Q11   1   0.0708  0.1912  0.0970  11.00000  0.05    0.48
Q12   1   0.2036  0.3554  0.4308  11.00000  0.05    0.47
Q13   1   0.2680  0.2056  0.2695  11.00000  0.05    0.46
Q14   1   0.5417  0.2025  0.3712  11.00000  0.05    0.46
Q15   1   0.4595  0.6013  0.4881  11.00000  0.05    0.45
Q16   1   0.5482  0.1263  0.3757  11.00000  0.05    0.45
Q17   1   0.2676  0.1832  0.1286  11.00000  0.05    0.42
Q18   1   0.1074  0.0552  0.2777  11.00000  0.05    0.42
Q19   1   0.4005  0.2211  0.1535  11.00000  0.05    0.39
Q20   1   0.4089  0.0799  0.0966  11.00000  0.05    0.39
;
data_global
_journal_date_recd_electronic     2012-08-15
_journal_date_accepted     2012-09-05
_journal_name_full     'Acta Crystallographica, Section E'
_journal_year     2012
_journal_volume     68
_journal_issue     10
_journal_page_first     m1259
_journal_page_last     m1259
_journal_paper_category     QM
_journal_paper_doi     10.1107/S1600536812038160
_journal_coeditor_code     VN2049
_publ_contact_author_name     'Salim F. Haddad'
_publ_contact_author_address
;
Department of Chemistry, The University of Jordan, Amman 11942, Jordan
;
_publ_contact_author_email     'hadsal2003@yahoo.com'
_publ_contact_author_fax     '962-6-5300253'
_publ_contact_author_phone     '962-6-5355000/22138'
_publ_section_title
;\
(2,9-Dimethyl-1,10-phenanthroline-\k^2^<i>N</i>,<i>N</i>')bis(thiocyanato-\
\k<i>S</i>)mercury(II)
;
loop_
    _publ_author_name
    _publ_author_address
    'Warad, Ismail'
;
Department of Chemistry
College of Science
King Saud University
PO Box 2455 Riyadh 11451, Saudi Arabia
;
    'Taibi Ben Hadda '
;
Laboratoire LCM, Facult\'e Sciences, Universit\'e Mohammed Ier, Oujda 60000,
Morocco
;
    'Belkheir Hammouti'
;
LCAE--URAC18, Facult\'e des Sciences, Universit\'e Mohammed Ier, Oujda 60000,
Morocco
;
    'Haddad, Salim F.'
;
Department of Chemistry
The University of Jordan, Amman 11942, Jordan
;
