# Supplementary material for: (2,9-Dimethyl-1,10-phenanthroline-κ2 N,N′)bis­(thio­cyanato-κS)mercury(II)
Source: Acta Crystallogr Sect E Struct Rep Online. 2012 Sep 15;68(Pt 10):m1259. doi: 10.1107/S1600536812038160 (PMC3470145; doi:10.1107/S1600536812038160)
Supplement: Supplementary file 2 [file e-68-m1259-Isup2.hkl]

# 
# h,k,l, Fc-squared, Fo-squared, sigma(Fo-squared) and status flag 
# 
data_I
_shelx_title ' exp_434 in P-1' 
_shelx_refln_list_code          4 
_shelx_F_calc_maximum      368.49 
_exptl_crystal_F_000       992.00 
_reflns_d_resolution_high  0.8401 
 
loop_ 
 _symmetry_equiv_pos_as_xyz 
 'x, y, z' 
 '-x, -y, -z' 
 
_cell_length_a     8.1593 
_cell_length_b    11.2985 
_cell_length_c    18.9456 
_cell_angle_alpha  77.205 
_cell_angle_beta   84.015 
_cell_angle_gamma  89.802 
 
_shelx_F_squared_multiplier     1.000 
 
loop_ 
 _refln_index_h 
 _refln_index_k 
 _refln_index_l 
 _refln_F_squared_calc 
 _refln_F_squared_meas 
 _refln_F_squared_sigma 
 _refln_observed_status 
   2   0   0     4449.86     4422.12     92.40 o 
   3   0   0     4527.40     4536.27    130.85 o 
   4   0   0    23977.33    24083.06   1380.92 o 
   5   0   0    26191.29    26783.97    517.79 o 
   6   0   0      259.29      243.36     47.18 o 
   7   0   0       18.91       11.80     46.93 o 
   8   0   0       84.58       25.62     53.07 o 
   9   0   0     1212.15      931.63    169.56 o 
  -9   1   0      479.77      554.00    129.07 o 
  -8   1   0      186.28      245.17     88.03 o 
  -7   1   0      609.02      781.06    137.40 o 
  -6   1   0    13481.34    14406.13    551.55 o 
  -5   1   0      192.98      161.80     53.88 o 
  -4   1   0     7997.35     7820.78    297.59 o 
  -3   1   0     1356.68     1357.69     44.18 o 
  -2   1   0     5267.60     5470.54    136.87 o 
   1   1   0    12136.55    12246.08    336.24 o 
   2   1   0     9137.19     9304.04    237.81 o 
   3   1   0    17794.65    17641.71    408.04 o 
   4   1   0    32351.71    32953.81   1881.08 o 
   5   1   0     4406.67     4445.07    135.22 o 
   6   1   0       63.40       69.96     30.04 o 
   7   1   0      123.41      133.50     43.28 o 
   8   1   0     5889.51     5411.72    364.72 o 
   9   1   0      368.33      408.43    122.49 o 
  -9   2   0       24.73       27.04     64.48 o 
  -8   2   0      652.81      515.50    115.74 o 
  -7   2   0     5016.20     5145.82    350.92 o 
  -6   2   0     1794.45     2171.84    206.29 o 
  -5   2   0     6312.48     6347.99    325.61 o 
  -4   2   0      481.98      553.80     82.51 o 
  -3   2   0    29163.49    28541.23   1408.39 o 
  -2   2   0    58761.89    59056.47   1878.85 o 
  -1   2   0    19217.11    19621.11    482.01 o 
   0   2   0    20014.96    19538.58   1088.96 o 
   1   2   0      784.89      913.29     32.41 o 
   2   2   0   109904.71   103879.59   1572.30 o 
   3   2   0     6780.33     6706.00    160.88 o 
   4   2   0    25010.34    24495.88    478.49 o 
   5   2   0     1798.15     1811.73     80.32 o 
   6   2   0      169.11      179.89     33.26 o 
   7   2   0     4831.65     4808.61    208.81 o 
   8   2   0       18.59       59.61     39.38 o 
   9   2   0     1433.81     1810.77    225.70 o 
  -9   3   0       65.66       62.09     66.40 o 
  -8   3   0      723.15      676.62    116.98 o 
  -7   3   0     4717.52     4523.27    198.13 o 
  -6   3   0     8077.45     7766.59    295.80 o 
  -5   3   0       55.11       87.36     28.39 o 
  -4   3   0     7411.84     7713.77    216.28 o 
  -3   3   0      543.84      682.12     47.01 o 
  -2   3   0    44658.06    42508.50   1704.17 o 
  -1   3   0     6420.29     6415.97    134.80 o 
   0   3   0     4776.25     4866.09    124.61 o 
   1   3   0     6828.00     7208.54    157.46 o 
   2   3   0     1122.83     1237.21     41.51 o 
   3   3   0    40518.25    40168.88    433.58 o 
   4   3   0      110.43      126.75     21.13 o 
   5   3   0      178.74      223.56     44.20 o 
   6   3   0     3599.09     3606.69    128.19 o 
   7   3   0      542.42      603.85     60.66 o 
   8   3   0     2533.72     2687.27    128.95 o 
   9   3   0       28.93      109.88     48.50 o 
  -9   4   0      355.66      358.93    120.47 o 
  -8   4   0     2503.54     2413.08    158.61 o 
  -7   4   0     1939.67     1805.68    126.75 o 
  -6   4   0      514.66      530.76     67.70 o 
  -5   4   0     1934.01     1893.48     98.84 o 
  -4   4   0      550.12      589.52     62.64 o 
  -3   4   0    37073.85    38835.50    668.35 o 
  -2   4   0      868.88      853.72     62.57 o 
  -1   4   0      433.16      502.50     38.34 o 
   0   4   0     2042.54     1975.21     85.51 o 
   1   4   0    13675.45    13671.84    372.29 o 
   2   4   0    53776.30    54043.60    858.50 o 
   3   4   0      318.93      371.86     30.47 o 
   4   4   0     5628.82     5721.97    204.04 o 
   5   4   0       34.90       91.71     27.80 o 
   6   4   0     6984.02     6997.47    187.96 o 
   7   4   0     3493.76     3577.00    161.33 o 
   8   4   0       68.57      113.65     35.08 o 
   9   4   0       41.98       46.19     67.96 o 
  -9   5   0     2262.04     1846.19    250.79 o 
  -8   5   0      109.23       76.59     44.83 o 
  -7   5   0     2831.32     2930.69    169.14 o 
  -6   5   0      229.55      218.70    126.58 o 
  -5   5   0     3181.38     3397.80    287.56 o 
  -4   5   0    23292.59    24535.82    514.74 o 
  -3   5   0     1867.16     1826.82    168.58 o 
  -2   5   0      805.34      679.50     93.41 o 
  -1   5   0     1764.40     1933.35    141.69 o 
   0   5   0    28513.32    27369.15    674.88 o 
   1   5   0    27908.08    26402.63    647.62 o 
   2   5   0     4034.27     4243.69    137.92 o 
   3   5   0       48.12       29.58     17.41 o 
   4   5   0      539.27      490.67     50.41 o 
   5   5   0     9481.20     9553.75    318.36 o 
   6   5   0      456.52      485.27     75.96 o 
   7   5   0      562.83      671.21     62.35 o 
   8   5   0      129.10      127.31     37.67 o 
  -8   6   0     1428.01     1383.70    230.15 o 
  -7   6   0       55.37       66.48     47.41 o 
  -6   6   0     1176.60     1131.76    107.35 o 
  -5   6   0     6778.38     7174.90    405.68 o 
  -4   6   0     4329.68     4582.37    302.06 o 
  -3   6   0     5852.40     5911.01    319.44 o 
  -2   6   0        3.08       10.11     41.26 o 
  -1   6   0    18676.72    17394.02    538.96 o 
   0   6   0     9842.90     9410.74    345.39 o 
   1   6   0    20363.87    19608.71    549.92 o 
   2   6   0      910.06      844.95     64.78 o 
   3   6   0     1458.78     1453.53     73.46 o 
   4   6   0    14241.72    14700.18    536.28 o 
   5   6   0      108.53      151.62     34.56 o 
   6   6   0      620.46      749.86     73.78 o 
   7   6   0        2.92       24.73     25.86 o 
   8   6   0      593.22      470.12     78.42 o 
  -8   7   0      168.90       62.47     90.24 o 
  -7   7   0      914.77      895.45    171.47 o 
  -6   7   0       23.87       17.79     54.83 o 
  -5   7   0     8292.92     8586.40    464.52 o 
  -4   7   0     5016.73     5216.16    329.44 o 
  -3   7   0      122.06      202.53     72.16 o 
  -2   7   0     4544.36     4552.95    272.10 o 
  -1   7   0       13.22       51.66     47.91 o 
   0   7   0    22258.82    20499.91    606.67 o 
   1   7   0     1028.38     1173.07    116.68 o 
   2   7   0      296.07      317.68     44.24 o 
   3   7   0     5788.91     6320.00    171.32 o 
   4   7   0     1106.94     1208.54     89.71 o 
   5   7   0     4485.20     4666.84    183.61 o 
   6   7   0       98.49      105.86     38.39 o 
   7   7   0      651.02      632.27     85.35 o 
   8   7   0       57.68      101.31     46.25 o 
  -7   8   0      175.53      207.04     90.99 o 
  -6   8   0     4853.24     5009.46    373.75 o 
  -5   8   0       94.11       59.04     70.46 o 
  -4   8   0       64.08       17.62     52.10 o 
  -3   8   0     1081.97     1014.77    143.74 o 
  -2   8   0     2569.53     2390.70    205.34 o 
  -1   8   0    19261.06    18102.71    603.04 o 
   0   8   0       76.26       66.03     39.76 o 
   1   8   0       25.36       23.75     31.15 o 
   2   8   0      738.25      746.98     70.09 o 
   3   8   0     6223.62     6259.30    180.97 o 
   4   8   0     7376.45     7832.66    253.37 o 
   5   8   0      706.84      783.55     78.53 o 
   6   8   0      246.82      110.38     34.44 o 
   7   8   0       11.73       69.74     55.87 o 
  -7   9   0     2067.80     2067.17    257.76 o 
  -6   9   0      168.08      356.38    122.39 o 
  -5   9   0      677.92      801.34    151.60 o 
  -4   9   0        5.54      107.56     68.27 o 
  -3   9   0     6665.57     6847.02    388.72 o 
  -2   9   0     5340.72     5371.07    325.95 o 
  -1   9   0     3107.53     2916.74    228.52 o 
   0   9   0       62.33       85.82     55.43 o 
   1   9   0      233.10      279.91     70.82 o 
   2   9   0     4763.64     4844.68    195.28 o 
   3   9   0     3963.93     4292.26    213.17 o 
   4   9   0      453.88      465.75     60.64 o 
   5   9   0       30.10       96.21     43.96 o 
   6   9   0       18.09       -1.36     60.49 o 
  -6  10   0      941.32      942.83    178.36 o 
  -5  10   0       56.35       14.04     61.86 o 
  -4  10   0     3195.63     2853.94    268.29 o 
  -3  10   0      364.41      548.94    126.08 o 
  -2  10   0     4691.44     4623.88    317.44 o 
  -1  10   0      177.74      241.68     78.98 o 
   0  10   0      628.81      427.58     91.42 o 
   1  10   0     5715.70     5704.07    320.41 o 
   2  10   0       80.24       80.48     36.97 o 
   3  10   0     2059.04     2181.64    135.99 o 
   4  10   0       15.48       20.30     37.26 o 
   5  10   0      294.94      433.65    106.56 o 
   6  10   0      591.01      764.06    147.90 o 
  -5  11   0      806.59      956.29    180.46 o 
  -4  11   0      185.04      213.23     75.03 o 
  -3  11   0     4988.03     4760.65    346.08 o 
  -2  11   0      354.20      272.93     91.51 o 
  -1  11   0      468.22      503.06    109.61 o 
   0  11   0     1574.50     1581.87    181.81 o 
   1  11   0     1126.14      988.53    144.42 o 
   2  11   0     2266.51     2398.20    151.03 o 
   3  11   0        0.02       -7.80     30.40 o 
   4  11   0      222.19      323.02    101.03 o 
   5  11   0      292.14      341.06    105.47 o 
  -4  12   0     2571.28     2341.81    260.95 o 
  -3  12   0       74.21       -5.24     62.24 o 
  -2  12   0       28.66      -43.43     60.92 o 
  -1  12   0      133.47      119.87     62.51 o 
   0  12   0     2024.81     2054.75    219.74 o 
   1  12   0     1767.01     1932.95    206.51 o 
   2  12   0      109.92      142.09     66.56 o 
   3  12   0      225.35      245.60     56.16 o 
  -1  13   0     1347.53     1198.41    177.21 o 
   0  13   0      538.78      639.47    132.53 o 
   1  13   0      319.39      224.71     76.77 o 
  -3 -12   1       44.74       64.46     76.02 o 
  -2 -12   1     1303.70     1400.18    126.22 o 
  -1 -12   1     1464.88     1414.95    182.34 o 
   0 -12   1      517.04      648.83    126.46 o 
   1 -12   1       29.67      -50.89     50.89 o 
   2 -12   1      136.91      143.35     75.31 o 
   3 -12   1     3111.61     3560.28    311.22 o 
  -4 -11   1       19.66       22.88     63.24 o 
  -3 -11   1     1295.85     1320.41    114.09 o 
  -2 -11   1       39.10       62.33     55.37 o 
  -1 -11   1     2476.36     2388.11    219.02 o 
   0 -11   1      227.00      241.79     80.87 o 
   1 -11   1      151.95       74.22     46.49 o 
   2 -11   1     3054.01     2831.57    260.19 o 
   3 -11   1       24.63      -20.19     51.02 o 
   4 -11   1     1389.08     1251.75    184.81 o 
   5 -11   1       30.26      210.29    115.26 o 
  -5 -10   1        6.29       49.41     67.50 o 
  -4 -10   1      965.58     1023.67     97.35 o 
  -3 -10   1      377.07      341.62     52.49 o 
  -2 -10   1     3615.40     3658.94    179.11 o 
  -1 -10   1      167.62      134.65     53.56 o 
   0 -10   1      620.58      551.43    102.17 o 
   1 -10   1     2352.89     2446.39    222.17 o 
   2 -10   1     1624.62     1552.47    184.03 o 
   3 -10   1     4370.50     3976.84    304.75 o 
   4 -10   1      175.34      257.34    102.60 o 
   5 -10   1     1098.54     1012.17    167.80 o 
   6 -10   1      264.39      473.15    132.71 o 
  -6  -9   1      193.87      181.63     75.92 o 
  -5  -9   1      256.99      243.61     83.09 o 
  -4  -9   1     3004.92     3135.50    159.77 o 
  -3  -9   1     5208.11     5510.66    184.40 o 
  -2  -9   1       17.67       15.02     49.88 o 
  -1  -9   1       32.97       41.02     41.27 o 
   0  -9   1      182.79      223.96     65.51 o 
   1  -9   1     7585.80     7381.82    378.99 o 
   2  -9   1     3859.53     3648.84    268.71 o 
   3  -9   1      438.08      420.66    110.16 o 
   4  -9   1      725.24      810.06    141.15 o 
   5  -9   1       40.18       50.08     81.80 o 
   6  -9   1     3037.38     2988.37    294.96 o 
   7  -9   1      450.95      592.50    147.08 o 
  -7  -8   1      543.04      582.46    131.64 o 
  -6  -8   1      318.25      218.85     74.88 o 
  -5  -8   1     3482.03     3662.91    264.45 o 
  -4  -8   1     4137.17     4258.54    251.56 o 
  -3  -8   1      412.32      409.95     56.22 o 
  -2  -8   1        9.70      -29.84     29.84 o 
  -1  -8   1      196.18      214.61     66.27 o 
   0  -8   1    15973.44    14307.09    509.45 o 
   1  -8   1     1952.66     1743.37    167.01 o 
   2  -8   1     1427.26     1494.98    162.96 o 
   3  -8   1      247.26      321.66     88.75 o 
   4  -8   1     2699.75     2600.83    243.54 o 
   5  -8   1     7795.47     7856.66    443.90 o 
   6  -8   1      138.84      297.65    113.48 o 
   7  -8   1      326.87      338.96    105.66 o 
  -7  -7   1       86.90       83.13     67.48 o 
  -6  -7   1     1930.95     2246.36    130.56 o 
  -5  -7   1      173.62      205.13     40.58 o 
  -4  -7   1     4224.16     4542.69    174.06 o 
  -3  -7   1      350.47      348.60     38.73 o 
  -2  -7   1      186.13      149.77     27.23 o 
  -1  -7   1    14025.21    13243.31    454.12 o 
   0  -7   1      207.77      163.52     53.96 o 
   1  -7   1    12678.54    11999.70    447.96 o 
   2  -7   1      764.41      819.31    120.54 o 
   3  -7   1     6628.76     6157.14    345.51 o 
   4  -7   1     6899.29     7171.96    391.11 o 
   5  -7   1     1493.34     1293.59    173.22 o 
   6  -7   1      344.78      540.61    129.81 o 
   7  -7   1       18.53       29.34     73.66 o 
   8  -7   1     2011.86     1973.80    254.18 o 
  -8  -6   1      245.10      150.96     54.36 o 
  -7  -6   1      827.70      950.15     74.74 o 
  -6  -6   1        7.88       60.22     28.34 o 
  -5  -6   1     6152.58     6235.27    242.46 o 
  -4  -6   1       30.77       48.21     27.08 o 
  -3  -6   1      494.85      494.06     53.36 o 
  -2  -6   1    10620.76    10385.78    255.68 o 
  -1  -6   1     5550.89     5221.78    245.55 o 
   0  -6   1    17783.19    16654.33    503.17 o 
   1  -6   1       79.04       76.73     43.46 o 
   2  -6   1     5998.03     5921.61    301.72 o 
   3  -6   1     2611.72     2684.21    206.23 o 
   4  -6   1    10667.59    11004.46    484.51 o 
   5  -6   1     3044.98     3163.57    173.98 o 
   6  -6   1      118.40       76.38     40.62 o 
   7  -6   1     3741.94     3615.13    204.47 o 
   8  -6   1        5.82      -15.30     53.06 o 
  -8  -5   1      499.72      415.04     67.46 o 
  -7  -5   1     1962.25     1992.62    136.56 o 
  -6  -5   1     4894.14     5140.08    216.50 o 
  -5  -5   1      167.83      153.93     34.18 o 
  -4  -5   1       70.25      137.83     42.64 o 
  -3  -5   1      374.23      380.47     41.00 o 
  -2  -5   1    21500.95    22065.59    401.45 o 
  -1  -5   1    13420.54    12665.91    393.25 o 
   0  -5   1     1728.52     1589.99    118.03 o 
   1  -5   1     1599.86     1434.65    121.63 o 
   2  -5   1       59.56       25.18     34.23 o 
   3  -5   1    29742.52    31168.90    862.19 o 
   4  -5   1      850.36      898.52    164.99 o 
   5  -5   1      163.09      174.67     44.04 o 
   6  -5   1     3692.37     3838.07    190.32 o 
   7  -5   1      387.27      407.58     66.35 o 
   8  -5   1     2128.47     2174.02    158.44 o 
  -9  -4   1       62.30      101.27     71.83 o 
  -8  -4   1     1760.37     1745.28    104.24 o 
  -7  -4   1      531.63      628.97     59.40 o 
  -6  -4   1     2856.87     2996.59    118.36 o 
  -5  -4   1      138.53      110.88     29.56 o 
  -4  -4   1      538.22      592.20     42.44 o 
  -3  -4   1    37313.49    38585.06    674.29 o 
  -2  -4   1      608.60      589.62     38.83 o 
  -1  -4   1     1834.43     1829.25    176.28 o 
   0  -4   1      668.45      656.40     48.82 o 
   1  -4   1     8132.94     8017.49    170.06 o 
   2  -4   1    42140.77    43579.76   1021.10 o 
   3  -4   1     2765.09     3026.12    134.96 o 
   4  -4   1     2035.76     2217.28    119.36 o 
   5  -4   1      649.22      716.40     74.43 o 
   6  -4   1     4730.74     4544.09    166.96 o 
   7  -4   1     4775.90     4723.00    181.03 o 
   8  -4   1      120.32      157.19     52.64 o 
   9  -4   1        0.30      -10.33     50.21 o 
  -9  -3   1     1361.30     1585.90    213.95 o 
  -8  -3   1       23.80       39.36     29.26 o 
  -7  -3   1     2747.31     2799.58    121.19 o 
  -6  -3   1       14.37       32.06     21.04 o 
  -5  -3   1      538.42      571.56     46.67 o 
  -4  -3   1    34067.24    34433.38   1360.48 o 
  -3  -3   1     2869.72     2714.28    120.66 o 
  -2  -3   1    21422.20    21249.80    314.38 o 
  -1  -3   1      491.40      511.93     38.50 o 
   0  -3   1    13988.88    13610.78    403.11 o 
   1  -3   1    11655.49    11237.42    194.97 o 
   2  -3   1    10866.73    10742.85    453.25 o 
   3  -3   1    11670.25    12618.38    284.36 o 
   4  -3   1     1822.70     2025.53    104.65 o 
   5  -3   1     7484.28     7488.75    230.71 o 
   6  -3   1     1774.44     2001.97    122.48 o 
   7  -3   1     1291.21     1167.63    102.26 o 
   8  -3   1      265.64      289.63     58.43 o 
   9  -3   1        2.06       12.92     75.33 o 
  -9  -2   1      353.11      263.39    101.64 o 
  -8  -2   1     2726.39     2801.71    172.28 o 
  -7  -2   1       19.88       47.97     24.51 o 
  -6  -2   1       48.48       28.63     20.46 o 
  -5  -2   1     5800.11     5968.53    221.68 o 
  -4  -2   1    13320.13    13709.57    382.84 o 
  -3  -2   1    24566.33    24945.42    621.70 o 
  -2  -2   1     8013.76     8366.16    151.40 o 
  -1  -2   1    38210.84    37476.78    435.20 o 
   0  -2   1    12223.36    12166.17    211.33 o 
   1  -2   1    14959.25    14952.77    336.64 o 
   2  -2   1     9897.73     9551.54    352.76 o 
   3  -2   1      143.82      131.42     22.47 o 
   4  -2   1    17727.64    19175.29    587.52 o 
   5  -2   1      326.35      321.19     70.89 o 
   6  -2   1     5728.68     5692.45    337.79 o 
   7  -2   1      847.54      965.85    151.33 o 
   8  -2   1      259.92      159.94     70.59 o 
   9  -2   1     1057.46     1033.51    110.45 o 
  -9  -1   1     1057.55      752.55    146.71 o 
  -8  -1   1      139.03      216.73     82.41 o 
  -7  -1   1        1.97       30.61     53.23 o 
  -6  -1   1      442.55      453.81     60.45 o 
  -5  -1   1    17784.76    19097.49    583.49 o 
  -4  -1   1    11643.35    11517.61    371.78 o 
  -3  -1   1     3137.66     3282.00     67.52 o 
  -2  -1   1     5367.82     5423.18    152.72 o 
  -1  -1   1      196.34      238.71     15.13 o 
   1  -1   1     8590.19     8555.25    115.41 o 
   2  -1   1    24043.35    24314.36    511.36 o 
   3  -1   1     3974.27     3926.87    136.43 o 
   4  -1   1     7292.26     7649.97    318.95 o 
   5  -1   1    18579.81    19053.70    499.45 o 
   6  -1   1      469.83      562.25    107.41 o 
   7  -1   1       62.42      192.08     84.47 o 
   8  -1   1      767.95      815.49    156.35 o 
   9  -1   1      463.32      360.48    119.96 o 
  -9   0   1      207.04      269.08    112.14 o 
  -8   0   1       86.57       67.38     64.19 o 
  -7   0   1      230.45      223.37     79.50 o 
  -6   0   1    10632.52    10858.60    462.41 o 
  -5   0   1     1896.11     1936.00    110.91 o 
  -4   0   1     7110.39     7191.62    414.22 o 
  -3   0   1      314.23      342.72     19.67 o 
  -2   0   1      109.67      128.27     14.61 o 
   2   0   1     1671.33     1759.96     39.35 o 
   3   0   1    14890.35    14139.94    361.62 o 
   4   0   1    19682.97    18960.14    734.88 o 
   5   0   1     1907.52     2084.40    123.28 o 
   6   0   1        9.70      -32.33     32.33 o 
   7   0   1      523.57      454.92     65.81 o 
   8   0   1     4208.46     4263.86    324.43 o 
   9   0   1      333.02      309.94     98.94 o 
  -9   1   1      176.67      151.46     92.62 o 
  -8   1   1      494.27      602.27    137.19 o 
  -7   1   1     5682.96     5974.29    368.86 o 
  -6   1   1     2380.02     2662.68    218.00 o 
  -5   1   1     7127.79     6446.56    415.10 o 
  -4   1   1     3168.70     3015.63    235.52 o 
  -3   1   1    13402.49    12805.54    350.25 o 
  -2   1   1    23178.17    22647.72    659.67 o 
  -1   1   1     4682.59     5267.45    129.75 o 
   1   1   1      108.11      104.12     18.21 o 
   2   1   1    35666.61    36458.33    815.35 o 
   3   1   1    11528.00    11181.75    197.68 o 
   4   1   1    17103.76    17933.01    283.12 o 
   5   1   1     2876.19     3058.35    105.43 o 
   6   1   1      606.54      609.41     70.72 o 
   7   1   1     8308.22     8205.23    288.68 o 
   8   1   1       37.25       47.74     43.57 o 
   9   1   1      486.36      511.82    120.33 o 
  -9   2   1       27.56      136.69     93.17 o 
  -8   2   1     1222.84      977.06    175.70 o 
  -7   2   1     3287.39     3570.65    293.38 o 
  -6   2   1     7503.01     7818.36    405.14 o 
  -5   2   1       45.82       41.58     40.99 o 
  -4   2   1     4636.46     4982.69    259.80 o 
  -3   2   1     6720.24     6914.80    338.89 o 
  -2   2   1    55025.95    53332.57   2245.81 o 
  -1   2   1    11821.49    11872.05    172.43 o 
   0   2   1      172.60      231.46     19.85 o 
   1   2   1    40289.83    40741.73    402.17 o 
   2   2   1    30132.94    32118.33    436.75 o 
   3   2   1    18844.46    17959.75    316.21 o 
   4   2   1     3635.75     3760.90    107.05 o 
   5   2   1       16.84        9.46     19.08 o 
   6   2   1     4827.53     4824.55    149.04 o 
   7   2   1      534.13      570.15     73.22 o 
   8   2   1     1686.07     1995.30    144.10 o 
   9   2   1       28.24       46.17     41.74 o 
  -9   3   1      149.12      209.70    126.41 o 
  -8   3   1     3352.03     3130.49    172.35 o 
  -7   3   1     5337.54     5043.76    206.36 o 
  -6   3   1       63.42       60.01     52.84 o 
  -5   3   1     2468.21     2399.57    118.64 o 
  -4   3   1     2438.89     2842.44    172.38 o 
  -3   3   1    45626.23    47220.23    934.62 o 
  -2   3   1     7102.28     6975.93    155.31 o 
  -1   3   1      368.22      372.79     22.38 o 
   0   3   1     5816.88     5894.18    138.47 o 
   1   3   1    13926.54    14407.64    207.27 o 
   2   3   1    32691.67    31919.19    347.43 o 
   3   3   1      116.23      121.62     14.35 o 
   4   3   1      187.70      276.55     36.18 o 
   5   3   1     1839.86     1957.62     84.97 o 
   6   3   1     7147.57     7137.99    187.95 o 
   7   3   1     2692.96     2733.79    120.89 o 
   8   3   1      133.84      235.70     59.55 o 
   9   3   1      142.25       77.67     41.24 o 
  -9   4   1     2493.90     2535.05    294.35 o 
  -8   4   1      288.59      215.62     57.70 o 
  -7   4   1     1800.55     1684.61    121.57 o 
  -6   4   1        6.29       26.32     26.62 o 
  -5   4   1     1176.52     1150.12     88.93 o 
  -4   4   1    29121.16    29664.91    555.52 o 
  -3   4   1      126.32      121.77     22.19 o 
  -2   4   1     2926.30     2994.19    198.12 o 
  -1   4   1      345.18      308.53     37.86 o 
   0   4   1    55385.88    53320.62   1167.72 o 
   1   4   1    40241.30    40052.28   1317.40 o 
   2   4   1      782.09      861.76     43.76 o 
   3   4   1     1042.71     1138.01     54.42 o 
   4   4   1     2807.06     3132.63    122.02 o 
   5   4   1    11605.42    11849.35    241.41 o 
   6   4   1     2337.17     2344.60    104.62 o 
   7   4   1      261.71      216.39     44.20 o 
   8   4   1        7.22      -12.55     29.50 o 
   9   4   1        4.59       74.32     48.97 o 
  -8   5   1      818.76      773.93    115.73 o 
  -7   5   1      172.93      147.97     61.49 o 
  -6   5   1     3080.24     3310.14    144.88 o 
  -5   5   1    14904.91    15703.32    393.33 o 
  -4   5   1     3047.48     3300.60    239.84 o 
  -3   5   1     9355.45     9775.68    416.35 o 
  -2   5   1     2760.81     2873.81     84.85 o 
  -1   5   1    23845.08    22618.95    624.56 o 
   0   5   1    25253.58    25131.23    627.57 o 
   1   5   1    15188.70    14520.10    411.05 o 
   2   5   1     4036.96     4328.29    139.40 o 
   3   5   1      100.41      131.81     71.38 o 
   4   5   1    12674.66    12745.87    294.81 o 
   5   5   1       61.31       71.34     33.91 o 
   6   5   1      676.87      756.44     61.43 o 
   7   5   1        1.73       54.54     28.61 o 
   8   5   1       91.86       92.40     37.26 o 
  -8   6   1       14.95       -2.83     62.66 o 
  -7   6   1     1235.08     1322.16    120.19 o 
  -6   6   1      784.90      793.34    158.54 o 
  -5   6   1     7182.01     7378.34    416.70 o 
  -4   6   1     6628.58     7692.85    398.30 o 
  -3   6   1       43.85       20.62     54.13 o 
  -2   6   1     8252.84     8126.35    355.90 o 
  -1   6   1     5377.54     5631.38    271.31 o 
   0   6   1    13966.58    12827.58    415.66 o 
   1   6   1     3427.87     3409.63    183.54 o 
   2   6   1      589.79      648.44     58.15 o 
   3   6   1    16322.98    17245.31    298.84 o 
   4   6   1      948.65     1139.26     83.25 o 
   5   6   1     2118.21     2175.46    118.05 o 
   6   6   1     1138.35     1211.36     93.88 o 
   7   6   1      143.29      185.22     44.42 o 
   8   6   1      500.08      545.92     62.95 o 
  -8   7   1      769.22      874.25    190.65 o 
  -7   7   1      273.89      223.00     96.40 o 
  -6   7   1     7392.82     7478.41    459.22 o 
  -5   7   1     2560.75     2811.86    254.23 o 
  -4   7   1      208.45      249.68     88.23 o 
  -3   7   1     2157.24     1961.36    183.25 o 
  -2   7   1     2414.78     2751.03    207.37 o 
  -1   7   1    26358.63    25235.54    722.88 o 
   0   7   1     5847.33     5694.83    271.79 o 
   1   7   1      648.20      706.39     90.41 o 
   2   7   1     3196.01     3230.24    139.19 o 
   3   7   1     5272.32     5188.98    152.86 o 
   4   7   1     7242.47     7313.85    232.25 o 
   5   7   1      428.38      475.69     60.16 o 
   6   7   1       92.45       91.66     33.51 o 
   7   7   1      138.29      106.38     30.29 o 
   8   7   1      526.82      757.21     98.59 o 
  -7   8   1     3796.78     4219.84    364.65 o 
  -6   8   1        3.83       84.51     91.03 o 
  -5   8   1      103.51      308.68    103.76 o 
  -4   8   1      157.55      163.18     63.54 o 
  -3   8   1     5645.05     5627.10    339.47 o 
  -2   8   1    11575.88    11312.63    478.50 o 
  -1   8   1      259.20      282.64     70.38 o 
   0   8   1       91.07       80.77     34.59 o 
   1   8   1      430.70      407.29     74.07 o 
   2   8   1     6452.88     6221.60    214.11 o 
   3   8   1     5289.45     5508.32    167.58 o 
   4   8   1       92.53       63.29     34.04 o 
   5   8   1       34.04      126.32     99.71 o 
   6   8   1       91.32       91.36     80.31 o 
   7   8   1     1229.97     1537.81    194.28 o 
  -7   9   1       71.98      201.23    111.61 o 
  -6   9   1      635.42      978.60    175.39 o 
  -5   9   1      300.95      377.61    109.16 o 
  -4   9   1     6510.36     6639.99    395.66 o 
  -3   9   1     5041.55     4899.46    330.49 o 
  -2   9   1     3888.66     4033.53    281.05 o 
  -1   9   1      462.08      502.72     98.69 o 
   0   9   1      687.98      713.85    107.25 o 
   1   9   1    10136.34     9644.01    404.42 o 
   2   9   1     1266.70     1304.56    105.81 o 
   3   9   1     2146.16     2463.68    135.60 o 
   4   9   1       52.83       10.29     29.04 o 
   5   9   1      347.41      391.11     62.52 o 
   6   9   1     2016.12     2059.42    136.16 o 
   7   9   1       80.92      110.68     73.19 o 
  -6  10   1       19.11       78.36     66.12 o 
  -5  10   1     1581.25     1563.38    211.37 o 
  -4  10   1       68.45      140.38     74.80 o 
  -3  10   1     4478.15     4568.02    327.99 o 
  -2  10   1      464.64      616.48    111.62 o 
  -1  10   1      247.06      319.85     88.57 o 
   0  10   1     5658.18     5750.49    328.78 o 
   1  10   1      251.03      227.79     71.70 o 
   2  10   1     2814.24     2966.54    159.45 o 
   3  10   1       27.25       24.85     25.71 o 
   4  10   1      296.33      224.84     89.84 o 
   5  10   1     1334.26     1463.14    122.35 o 
   6  10   1      372.15      350.90    109.29 o 
  -5  11   1      104.90       65.58     92.33 o 
  -4  11   1     4383.59     4981.04    366.98 o 
  -3  11   1     1034.43      926.38    154.11 o 
  -2  11   1      442.91      365.12    102.12 o 
  -1  11   1     1089.57     1063.73    154.37 o 
   0  11   1     2757.16     2854.44    238.42 o 
   1  11   1     3145.68     3273.87    249.67 o 
   2  11   1        0.18       63.11     33.65 o 
   3  11   1      267.07      324.47     58.03 o 
   4  11   1      545.01      504.73     73.35 o 
   5  11   1     1713.60     1523.96    199.79 o 
  -4  12   1       41.98      128.92     89.26 o 
  -3  12   1       12.60       90.06     86.22 o 
  -2  12   1       43.95      163.04     78.92 o 
  -1  12   1     1539.37     1539.82    187.19 o 
   0  12   1     1206.11     1429.79    179.44 o 
   1  12   1      219.51      138.66     63.86 o 
   2  12   1      101.63       30.89     33.07 o 
   3  12   1        3.67       67.98     43.38 o 
  -1  13   1      543.93      370.71    104.53 o 
   0  13   1      495.97      861.79    150.55 o 
   1  13   1       91.11       93.18     57.36 o 
  -3 -12   2      604.16      530.35     86.79 o 
  -2 -12   2      650.43      732.61    133.92 o 
  -1 -12   2      887.92      791.24    140.57 o 
   0 -12   2        3.93       28.17     46.05 o 
   1 -12   2       42.30       18.61     52.01 o 
   2 -12   2     2571.50     2544.75    259.29 o 
   3 -12   2      145.97      243.74    103.55 o 
  -4 -11   2      798.07      785.11    154.13 o 
  -3 -11   2        3.75       20.33     34.86 o 
  -2 -11   2     1850.32     1808.20    130.80 o 
  -1 -11   2       63.79       97.83     56.88 o 
   0 -11   2      479.39      489.15    105.94 o 
   1 -11   2     2203.12     1765.01    198.01 o 
   2 -11   2      191.34      187.11     79.92 o 
   3 -11   2     1973.61     1869.64    217.24 o 
   4 -11   2      146.97      145.91     87.69 o 
   5 -11   2      821.60      881.39    167.36 o 
  -5 -10   2      401.65      487.58    125.66 o 
  -4 -10   2      189.28      212.27     83.30 o 
  -3 -10   2     2239.09     2299.05    118.68 o 
  -2 -10   2      107.79       74.32     34.02 o 
  -1 -10   2      439.64      522.27    106.47 o 
   0 -10   2     1122.70     1048.46    143.42 o 
   1 -10   2     2905.49     2781.20    236.54 o 
   2 -10   2     2438.75     2187.82    219.75 o 
   3 -10   2        1.60        1.69     56.33 o 
   4 -10   2     1537.01     1807.97    216.87 o 
   5 -10   2      368.86      378.92    118.79 o 
   6 -10   2     1435.23     1329.16    210.64 o 
  -6  -9   2      170.27      156.96     81.21 o 
  -5  -9   2      912.71     1030.15    158.86 o 
  -4  -9   2     2444.11     2642.97    143.09 o 
  -3  -9   2      300.85      317.02     45.65 o 
  -2  -9   2      102.89       92.12     39.60 o 
  -1  -9   2      216.94      235.42     73.76 o 
   0  -9   2     8034.58     7405.39    369.87 o 
   1  -9   2     2803.25     2689.25    218.11 o 
   2  -9   2      481.18      577.40    114.45 o 
   3  -9   2      555.47      738.34    126.21 o 
   4  -9   2      197.02      255.61     80.72 o 
   5  -9   2     4645.71     4364.10    342.54 o 
   6  -9   2      296.74      155.37     88.63 o 
   7  -9   2       29.26      220.05    116.53 o 
  -7  -8   2       36.21       72.97     78.12 o 
  -6  -8   2      964.78      984.05    159.62 o 
  -5  -8   2      937.43      976.23     82.37 o 
  -4  -8   2     1587.08     1666.42    107.97 o 
  -3  -8   2      401.23      415.20     45.78 o 
  -2  -8   2      226.74      269.28     46.92 o 
  -1  -8   2    11039.76    10723.52    427.37 o 
   0  -8   2      244.43      199.52     61.16 o 
   1  -8   2     3206.32     3196.61    229.78 o 
   2  -8   2      750.59      786.47    117.79 o 
   3  -8   2     3822.64     4076.97    289.70 o 
   4  -8   2     7597.06     7579.02    423.48 o 
   5  -8   2        5.64       52.05     60.93 o 
   6  -8   2      124.05      192.66     96.63 o 
   7  -8   2        1.89       29.95     77.76 o 
  -7  -7   2      662.08      681.78    135.27 o 
  -6  -7   2      128.35      273.41     85.21 o 
  -5  -7   2     2820.51     2585.60    284.95 o 
  -4  -7   2       45.49       83.83     28.32 o 
  -3  -7   2      159.62      173.02     33.86 o 
  -2  -7   2     7599.60     7158.37    217.22 o 
  -1  -7   2      477.31      482.62     84.90 o 
   0  -7   2    16177.90    15012.65    505.44 o 
   1  -7   2      255.01      332.15     74.15 o 
   2  -7   2     6259.87     6170.02    322.73 o 
   3  -7   2     6304.16     6744.86    359.88 o 
   4  -7   2     4840.71     4877.60    321.62 o 
   5  -7   2     1106.47     1215.21    164.85 o 
   6  -7   2        6.68        1.57     71.37 o 
   7  -7   2     2418.33     2634.88    281.47 o 
   8  -7   2      276.71      298.14     73.09 o 
  -8  -6   2      422.94      447.15     75.19 o 
  -7  -6   2      326.62      249.34     60.17 o 
  -6  -6   2     3572.00     3557.63    160.33 o 
  -5  -6   2      250.92      228.32     38.59 o 
  -4  -6   2      303.91      342.79     50.94 o 
  -3  -6   2     1157.90     1211.53     89.01 o 
  -2  -6   2     6638.82     6814.80    197.18 o 
  -1  -6   2    16261.07    16618.18    505.39 o 
   0  -6   2     1003.06      842.92     98.17 o 
   1  -6   2     6051.81     5371.99    266.89 o 
   2  -6   2     2307.20     2367.71    184.15 o 
   3  -6   2    15415.67    16646.92    584.48 o 
   4  -6   2     2921.25     2599.64    187.08 o 
   5  -6   2       41.38       63.47     40.07 o 
   6  -6   2     5158.84     5380.86    323.31 o 
   7  -6   2        0.26       26.06     36.24 o 
   8  -6   2     1972.90     1914.05    157.28 o 
  -8  -5   2      930.89      922.33    150.84 o 
  -7  -5   2     1414.80     1515.17    129.02 o 
  -6  -5   2     1307.38     1209.01     91.05 o 
  -5  -5   2      401.62      476.22     53.27 o 
  -4  -5   2       98.67      154.13     68.84 o 
  -3  -5   2    14026.43    14137.67    298.96 o 
  -2  -5   2    10096.17     9933.52    231.24 o 
  -1  -5   2     3727.94     3551.33    184.96 o 
   0  -5   2     2943.13     2902.21    166.50 o 
   1  -5   2     2519.80     2527.81    165.09 o 
   2  -5   2    48532.65    49531.45   1164.39 o 
   3  -5   2     3489.68     3541.45     93.85 o 
   4  -5   2     1197.09     1339.91    103.31 o 
   5  -5   2      989.44     1057.46    197.23 o 
   6  -5   2     1840.06     1899.81    275.97 o 
   7  -5   2     4427.55     4258.05    213.97 o 
   8  -5   2       20.58       16.31     37.18 o 
  -8  -4   2      349.91      352.97     63.49 o 
  -7  -4   2     1951.92     1881.61    100.62 o 
  -6  -4   2      125.80      145.03     28.93 o 
  -5  -4   2      292.61      308.36     44.73 o 
  -4  -4   2    24265.09    24553.73    357.35 o 
  -3  -4   2      352.38      417.29     41.01 o 
  -2  -4   2     6734.06     6855.59    143.05 o 
  -1  -4   2     3693.97     3730.09    179.25 o 
   0  -4   2    14132.90    13975.21    397.65 o 
   1  -4   2    34197.41    33905.26    796.39 o 
   2  -4   2      606.06      646.06     58.70 o 
   3  -4   2      283.56      250.69     64.63 o 
   4  -4   2     1884.06     2033.65    117.16 o 
   5  -4   2     5981.74     6057.45    275.74 o 
   6  -4   2     6641.91     6473.00    577.08 o 
   7  -4   2       38.82       46.03     33.78 o 
   8  -4   2        0.10       48.61     65.05 o 
   9  -4   2        0.28        4.04     49.31 o 
  -9  -3   2        2.93       53.99     74.13 o 
  -8  -3   2     1429.81     1371.53     90.13 o 
  -7  -3   2        4.54       32.29     22.01 o 
  -6  -3   2      620.69      550.39     51.84 o 
  -5  -3   2     9305.49     9445.46    251.26 o 
  -4  -3   2      741.22      740.28     42.94 o 
  -3  -3   2    11652.00    11554.10    186.82 o 
  -2  -3   2     1785.75     1804.31     58.59 o 
  -1  -3   2    34738.17    35405.48   1201.54 o 
   0  -3   2    24087.57    23174.05    385.01 o 
   1  -3   2    20096.31    19960.23    418.67 o 
   2  -3   2    11797.03    11352.70    410.99 o 
   3  -3   2       59.61       30.47     21.79 o 
   4  -3   2    22668.39    23829.09    537.85 o 
   5  -3   2     1033.11     1121.70    110.15 o 
   6  -3   2     3637.92     3580.70    167.89 o 
   7  -3   2      609.57      703.13     83.87 o 
   8  -3   2      292.03      240.40     54.36 o 
   9  -3   2     1137.54     1049.60    114.05 o 
  -9  -2   2      938.88      969.19    169.24 o 
  -8  -2   2       17.30      -31.61     47.06 o 
  -7  -2   2       85.37      129.10     44.28 o 
  -6  -2   2     1509.87     1476.63     79.89 o 
  -5  -2   2     5047.47     5125.44    152.57 o 
  -4  -2   2     4803.96     4630.75    207.39 o 
  -3  -2   2     5450.97     5461.72    109.61 o 
  -2  -2   2    30191.43    29657.02    409.79 o 
  -1  -2   2      204.59      213.43     15.99 o 
   0  -2   2    10288.15    10148.11    160.46 o 
   1  -2   2     2687.56     2554.63     74.55 o 
   2  -2   2     2332.29     2346.68     66.26 o 
   3  -2   2    23356.53    23431.16    534.83 o 
   4  -2   2       17.57       27.56     37.04 o 
   5  -2   2    10859.22    11167.98    451.69 o 
   6  -2   2       24.82       78.10     58.91 o 
   7  -2   2      674.71      689.07    129.68 o 
   8  -2   2     2908.40     2959.92    281.48 o 
   9  -2   2       28.10       27.38     37.99 o 
  -9  -1   2       10.76      239.07     77.98 o 
  -8  -1   2       73.92      157.09     74.34 o 
  -7  -1   2       56.99      114.16     70.85 o 
  -6  -1   2     6358.26     6155.27    165.87 o 
  -5  -1   2     7703.84     7978.29    210.69 o 
  -4  -1   2      885.62      898.08     54.27 o 
  -3  -1   2     7110.98     6867.21    247.47 o 
  -2  -1   2     4526.23     4910.00    135.26 o 
  -1  -1   2    54800.88    52176.54   1010.08 o 
   0  -1   2     6328.99     6461.63     96.51 o 
   1  -1   2     4230.84     4088.87     71.69 o 
   2  -1   2     6247.24     6276.86    104.03 o 
   3  -1   2    22724.24    22441.85    777.36 o 
   4  -1   2    28533.92    28911.20    526.10 o 
   5  -1   2      159.86      200.81     43.97 o 
   6  -1   2      806.54      792.63     83.34 o 
   7  -1   2      847.88      887.96    147.39 o 
   8  -1   2     1534.08     1563.67    203.11 o 
   9  -1   2      792.13      919.30    171.85 o 
  -9   0   2       14.19        6.11     63.65 o 
  -8   0   2      298.89      462.40    129.72 o 
  -7   0   2     3439.65     3393.53    269.84 o 
  -6   0   2       61.77       70.23     53.74 o 
  -5   0   2     5064.69     5531.06    291.65 o 
  -4   0   2        8.13       14.44     16.17 o 
  -3   0   2     3747.28     3543.96    154.10 o 
  -2   0   2     7997.01     7836.20    130.78 o 
  -1   0   2     1947.53     2037.94     88.66 o 
   1   0   2      568.18      601.04     38.08 o 
   2   0   2    50968.27    49940.52    630.98 o 
   3   0   2    40873.48    40302.95    898.44 o 
   4   0   2     3978.45     4329.80    148.46 o 
   5   0   2       95.11       39.74     23.45 o 
   6   0   2     1277.46     1209.48     96.81 o 
   7   0   2     7071.20     7061.39    266.12 o 
   8   0   2      831.00      833.08    101.80 o 
   9   0   2      165.48      131.32     83.85 o 
  -9   1   2       11.81      -66.78     66.78 o 
  -8   1   2     2290.78     2347.72    249.63 o 
  -7   1   2      179.63       61.09     64.20 o 
  -6   1   2     2155.38     2213.71    205.33 o 
  -5   1   2       48.66       82.23     49.55 o 
  -4   1   2    10215.57     9252.24    960.73 o 
  -3   1   2    18557.50    17947.00    591.68 o 
  -2   1   2      421.08      411.35     21.35 o 
  -1   1   2     9399.80     9304.09    309.61 o 
   1   1   2    45687.81    43983.80    606.25 o 
   2   1   2    19135.41    18911.89    320.42 o 
   3   1   2    12317.65    11868.45    295.63 o 
   4   1   2     2308.91     2255.42    102.31 o 
   5   1   2       70.38       74.59     23.10 o 
   6   1   2    10276.59    10540.83    298.40 o 
   7   1   2       11.78       61.87     72.97 o 
   8   1   2      881.90      872.37    130.05 o 
   9   1   2       73.45       -8.71     38.09 o 
  -9   2   2      362.51      268.32    110.79 o 
  -8   2   2     1748.83     1857.65    228.15 o 
  -7   2   2     5333.96     5544.51    364.56 o 
  -6   2   2       12.20       29.44     54.72 o 
  -5   2   2     2309.51     2066.70    288.41 o 
  -4   2   2       59.59      118.33     35.76 o 
  -3   2   2    32118.97    31393.67   1440.02 o 
  -2   2   2     6220.06     6380.61    258.80 o 
  -1   2   2     4441.41     4710.43    123.43 o 
   0   2   2    21837.52    21643.51    579.73 o 
   1   2   2     6810.53     7251.98     95.85 o 
   2   2   2     5629.05     5354.57     92.54 o 
   3   2   2     2615.78     2547.74     58.54 o 
   4   2   2       36.07       51.59     19.42 o 
   5   2   2    11447.24    12517.48    268.65 o 
   6   2   2      259.46      312.70     41.30 o 
   7   2   2     1713.73     1875.68    128.80 o 
   8   2   2      146.76      142.96     70.49 o 
   9   2   2      320.89      323.66     67.36 o 
  -9   3   2      843.21      752.91    160.58 o 
  -8   3   2      922.63      854.03    168.72 o 
  -7   3   2      854.40      813.11     79.90 o 
  -6   3   2     2198.09     2274.18    122.55 o 
  -5   3   2      273.18      246.10     29.12 o 
  -4   3   2    17979.78    18336.93    371.40 o 
  -3   3   2     2468.23     2839.46    110.51 o 
  -2   3   2     4777.93     4764.41    173.03 o 
  -1   3   2    30175.89    30402.16   1859.28 o 
   0   3   2     6629.00     6483.56    173.68 o 
   1   3   2    38654.16    38384.84    456.32 o 
   2   3   2      998.09     1029.36     37.10 o 
   3   3   2      162.25      179.93     15.26 o 
   4   3   2     2779.08     2691.26     91.97 o 
   5   3   2    10217.40    10207.66    215.51 o 
   6   3   2     3909.28     3906.27    134.79 o 
   7   3   2      319.20      346.64     45.60 o 
   8   3   2      172.38       85.49    120.46 o 
   9   3   2        4.18       14.05     53.38 o 
  -9   4   2       19.04       66.04     77.52 o 
  -8   4   2      835.71      854.91    166.10 o 
  -7   4   2       12.46        9.30     28.98 o 
  -6   4   2     1283.08     1399.26    105.35 o 
  -5   4   2    16400.24    17233.11    394.75 o 
  -4   4   2      592.01      540.94     57.08 o 
  -3   4   2    13428.27    13114.27    850.70 o 
  -2   4   2     2643.85     2597.62    107.42 o 
  -1   4   2    28113.49    28716.92    795.42 o 
   0   4   2    12045.87    11844.75    193.19 o 
   1   4   2    14455.38    14265.38    357.23 o 
   2   4   2      334.67      371.58     30.23 o 
   3   4   2      423.22      474.49     35.42 o 
   4   4   2     5004.23     4884.33    156.87 o 
   5   4   2     2371.53     2480.20    100.73 o 
   6   4   2      550.37      619.04     56.33 o 
   7   4   2      711.63      677.15     62.68 o 
   8   4   2        2.68       70.79     32.92 o 
   9   4   2      650.10      652.11     90.63 o 
  -8   5   2        3.57       55.18     62.00 o 
  -7   5   2      584.62      763.72     85.55 o 
  -6   5   2     3115.49     2820.46    154.73 o 
  -5   5   2     3567.90     3753.18    194.42 o 
  -4   5   2     6446.60     6870.70    357.29 o 
  -3   5   2      265.19      389.88     84.43 o 
  -2   5   2    11179.73    10933.67    617.73 o 
  -1   5   2    14348.91    14977.87    462.32 o 
   0   5   2     8799.89     8621.14    166.82 o 
   1   5   2     1386.19     1302.79     91.07 o 
   2   5   2       65.67      131.66     24.53 o 
   3   5   2    27229.60    27996.12    493.71 o 
   4   5   2      189.20      233.52     35.43 o 
   5   5   2     3329.80     3459.75    274.27 o 
   6   5   2        6.01        0.68     21.44 o 
   7   5   2      373.41      370.78     49.74 o 
   8   5   2      913.18      950.13     78.27 o 
  -8   6   2     1006.50      999.71    181.32 o 
  -7   6   2       23.40       24.76     60.49 o 
  -6   6   2     6584.23     6847.86    418.57 o 
  -5   6   2     3676.32     3895.31    289.40 o 
  -4   6   2       30.78       24.40     60.40 o 
  -3   6   2     7182.98     6808.91    364.75 o 
  -2   6   2     1416.25     1323.75    136.70 o 
  -1   6   2    19731.65    19356.54    578.47 o 
   0   6   2      584.06      585.48     47.82 o 
   1   6   2      304.46      193.67     42.68 o 
   2   6   2     7350.35     7250.26    204.47 o 
   3   6   2     3719.51     3785.87    118.83 o 
   4   6   2     5491.52     5645.65    189.23 o 
   5   6   2        3.27       11.00     22.03 o 
   6   6   2      196.74      232.26     57.47 o 
   7   6   2     1802.24     1748.07    101.85 o 
   8   6   2      395.24      496.45     64.16 o 
  -8   7   2      177.02      153.59    113.50 o 
  -7   7   2     3660.28     3896.69    339.24 o 
  -6   7   2      950.95     1012.25    172.81 o 
  -5   7   2       48.93      171.86     84.34 o 
  -4   7   2     1621.23     1553.60    193.24 o 
  -3   7   2     4356.33     4351.83    123.99 o 
  -2   7   2    13700.68    14162.12    516.07 o 
  -1   7   2      341.63      349.50     76.61 o 
   0   7   2      448.28      550.06     49.29 o 
   1   7   2     5206.21     4907.11    236.60 o 
   2   7   2     8622.25     8621.62    242.56 o 
   3   7   2     5940.55     6162.76    167.42 o 
   4   7   2      337.37      406.44     54.72 o 
   5   7   2      139.47      126.69     36.79 o 
   6   7   2      496.55      431.32     63.22 o 
   7   7   2     1342.54     1372.58     93.03 o 
   8   7   2      367.42      577.41     88.85 o 
  -7   8   2       20.04        6.85     79.64 o 
  -6   8   2       65.38       77.31     89.29 o 
  -5   8   2       46.36        6.26     71.62 o 
  -4   8   2     8399.95     8465.95    438.50 o 
  -3   8   2     6549.06     6835.85    377.10 o 
  -2   8   2     1967.82     1715.90    183.90 o 
  -1   8   2      331.85      305.00     77.32 o 
   0   8   2        3.22      -14.99     23.09 o 
   1   8   2    13784.01    13369.33    461.98 o 
   2   8   2     1401.05     1425.11     97.36 o 
   3   8   2     1304.83     1385.48    105.53 o 
   4   8   2        7.76       46.52     29.76 o 
   5   8   2      202.61      231.50     50.49 o 
   6   8   2     2631.67     2674.33    152.63 o 
   7   8   2      177.07      181.59     42.37 o 
  -7   9   2      841.08      769.67    161.84 o 
  -6   9   2        9.74        0.42     74.22 o 
  -5   9   2     1918.19     2145.95    235.79 o 
  -4   9   2     2079.95     2018.86    227.97 o 
  -3   9   2     3706.71     3629.04    276.98 o 
  -2   9   2      586.04      901.48    128.73 o 
  -1   9   2      134.71       58.94     46.32 o 
   0   9   2    11461.27    11403.76    289.75 o 
   1   9   2       26.08       55.39     40.87 o 
   2   9   2     4666.79     4810.87    194.72 o 
   3   9   2      254.46      255.12     48.18 o 
   4   9   2      499.63      681.86     79.59 o 
   5   9   2     3616.52     3650.28    181.65 o 
   6   9   2       66.10       75.20     37.35 o 
   7   9   2      110.42      190.86     73.73 o 
  -6  10   2     1327.44     1419.39    207.47 o 
  -5  10   2       13.72       61.44     76.89 o 
  -4  10   2     4367.77     4404.43    329.12 o 
  -3  10   2     1859.37     1998.69    211.60 o 
  -2  10   2      204.78      148.02     75.84 o 
  -1  10   2     3017.58     3248.69    248.04 o 
   0  10   2     2349.81     2234.61    197.90 o 
   1  10   2     4165.68     3509.56    242.96 o 
   2  10   2       83.68       56.51     28.68 o 
   3  10   2      452.38      467.45    129.71 o 
   4  10   2     1420.18     1489.91    118.18 o 
   5  10   2     1088.69     1097.58    104.81 o 
   6  10   2      164.52      193.34     77.43 o 
  -5  11   2     2951.22     3123.60    309.85 o 
  -4  11   2      196.75      182.29     85.66 o 
  -3  11   2        3.70      -75.94     76.60 o 
  -2  11   2     1079.87     1260.55    172.87 o 
  -1  11   2     3340.92     3156.14    259.88 o 
   0  11   2     3542.49     3524.17    263.52 o 
   1  11   2       14.26       72.42     51.49 o 
   2  11   2      396.38      325.73    152.56 o 
   3  11   2      462.01      352.12     66.14 o 
   4  11   2     2908.79     3016.76    177.37 o 
   5  11   2       40.39       15.69     32.74 o 
  -4  12   2       23.85      -72.80     79.91 o 
  -3  12   2       34.55      154.81     93.02 o 
  -2  12   2     2651.25     2704.39    262.61 o 
  -1  12   2     1668.72     1625.67    195.31 o 
   0  12   2      414.37      510.89    109.97 o 
   1  12   2        9.62      -61.70     61.70 o 
   2  12   2       72.63      117.25     44.32 o 
   3  12   2     1891.84     1963.66    143.10 o 
   4  12   2        5.18      -34.71     36.24 o 
  -2  13   2       71.32       45.24     66.63 o 
  -1  13   2      863.60      720.50    140.42 o 
   0  13   2       22.96      133.65     74.12 o 
   1  13   2      236.46      105.51     49.24 o 
   2  13   2     1141.36     1159.03    116.59 o 
  -2 -12   3      862.14      910.39    148.36 o 
  -1 -12   3        2.17       43.91     56.37 o 
   0 -12   3      101.29      161.74     63.66 o 
   1 -12   3     2083.37     2279.93    238.87 o 
   2 -12   3        6.52       17.43     52.39 o 
   3 -12   3      598.77      620.42    139.84 o 
  -4 -11   3        1.88      -14.79     53.56 o 
  -3 -11   3     1066.92     1063.51    113.85 o 
  -2 -11   3       16.70       45.52     44.50 o 
  -1 -11   3      349.54      407.15    106.95 o 
   0 -11   3     2846.13     2880.56    251.45 o 
   1 -11   3      688.56      620.09    119.91 o 
   2 -11   3     1733.88     1922.02    220.54 o 
   3 -11   3      129.69      280.85    109.48 o 
   4 -11   3     1330.25     1320.51    205.89 o 
  -5 -10   3      315.65      279.95    109.86 o 
  -4 -10   3     1750.36     1807.75    218.64 o 
  -3 -10   3      139.42      112.50     43.79 o 
  -2 -10   3      327.91      395.53     61.19 o 
  -1 -10   3      775.96      863.78    143.53 o 
   0 -10   3     5851.75     5811.44    347.72 o 
   1 -10   3     1691.74     1716.49    189.31 o 
   2 -10   3        2.92       16.14     58.29 o 
   3 -10   3     1065.31     1257.50    179.90 o 
   4 -10   3       81.03      149.56     79.90 o 
   5 -10   3     1924.90     2063.71    247.23 o 
   6 -10   3      331.46      575.76    146.45 o 
  -6  -9   3      589.78      786.94    158.20 o 
  -5  -9   3      946.67     1295.77    185.56 o 
  -4  -9   3      628.55      680.91    128.05 o 
  -3  -9   3      182.92      214.46     36.87 o 
  -2  -9   3       19.42        1.72     39.82 o 
  -1  -9   3    10816.78    10458.16    458.45 o 
   0  -9   3     2122.86     2171.38    196.51 o 
   1  -9   3      480.75      409.95    104.37 o 
   2  -9   3     1072.44     1105.54    152.79 o 
   3  -9   3      863.08      942.45    151.21 o 
   4  -9   3     7337.27     7177.46    423.19 o 
   5  -9   3      140.57      169.10     80.32 o 
   6  -9   3       18.92      -15.98     59.81 o 
  -7  -8   3      509.59      582.72    138.00 o 
  -6  -8   3      473.64      527.35    123.29 o 
  -5  -8   3     1674.04     1922.90    219.52 o 
  -4  -8   3       30.40       35.79     25.13 o 
  -3  -8   3      209.42      235.62     38.48 o 
  -2  -8   3    12883.68    12597.94    321.13 o 
  -1  -8   3      509.39      518.97     97.65 o 
   0  -8   3     3615.10     3466.49    235.69 o 
   1  -8   3      221.75      194.15     49.09 o 
   2  -8   3     4487.37     4519.52    290.23 o 
   3  -8   3     7910.68     7834.77    409.70 o 
   4  -8   3      701.51      752.40    134.55 o 
   5  -8   3      168.75      188.34     77.21 o 
   6  -8   3       38.63       50.73     77.46 o 
   7  -8   3     1449.48     1289.13    207.20 o 
  -7  -7   3        0.55       33.47     65.08 o 
  -6  -7   3     1630.03     1854.22    205.72 o 
  -5  -7   3       39.65       50.68     28.17 o 
  -4  -7   3      444.72      426.30     51.68 o 
  -3  -7   3     3683.97     3746.26    149.89 o 
  -2  -7   3      302.20      322.74     46.91 o 
  -1  -7   3     6780.61     6817.30    315.24 o 
   0  -7   3      136.97      164.21     52.22 o 
   1  -7   3     4434.19     4270.63    251.90 o 
   2  -7   3    11009.48    10816.97    445.76 o 
   3  -7   3     6877.12     6963.92    367.71 o 
   4  -7   3     1911.93     1953.35    202.53 o 
   5  -7   3       97.11      135.56     78.03 o 
   6  -7   3     5182.64     4970.47    278.78 o 
   7  -7   3      177.97      102.67     46.65 o 
   8  -7   3     1323.25     1179.56    127.26 o 
  -8  -6   3      239.85      296.84     71.95 o 
  -7  -6   3     1723.75     1971.26    224.52 o 
  -6  -6   3      212.06      230.88     88.05 o 
  -5  -6   3      677.93      844.49     70.75 o 
  -4  -6   3     1065.41     1097.35     74.19 o 
  -3  -6   3     7465.22     7578.98    209.00 o 
  -2  -6   3     8272.61     7985.38    214.80 o 
  -1  -6   3       30.33       34.59     32.40 o 
   0  -6   3     3574.96     3379.23    201.54 o 
   1  -6   3     1238.81     1221.74    160.23 o 
   2  -6   3    16418.05    16228.06    546.66 o 
   3  -6   3     2222.59     2113.41    186.66 o 
   4  -6   3       53.20       76.68     16.83 o 
   5  -6   3     2053.95     2043.65    140.00 o 
   6  -6   3       23.92       60.19     41.21 o 
   7  -6   3     3237.37     3197.14    193.12 o 
   8  -6   3        8.69       86.92     48.78 o 
  -8  -5   3      697.61      780.94     94.62 o 
  -7  -5   3      761.24      715.66    180.43 o 
  -6  -5   3      269.14      276.45     46.26 o 
  -5  -5   3       73.05      100.66     30.36 o 
  -4  -5   3    10582.74    10503.64    250.62 o 
  -3  -5   3     3009.41     2927.34    257.39 o 
  -2  -5   3     1265.47     1264.76     82.45 o 
  -1  -5   3     3077.91     3063.44    177.78 o 
   0  -5   3      940.07      879.60     94.29 o 
   1  -5   3    38938.12    36303.09   1731.18 o 
   2  -5   3     3525.81     3899.70    226.78 o 
   3  -5   3      114.94      145.01     18.52 o 
   4  -5   3     1014.00      892.27     85.70 o 
   5  -5   3     4940.93     5032.70    345.71 o 
   6  -5   3     8164.20     7988.82    290.04 o 
   7  -5   3       18.65       38.53     43.66 o 
   8  -5   3       93.32       84.54     46.38 o 
  -8  -4   3      977.98      978.77    113.78 o 
  -7  -4   3        8.49       -4.45     24.88 o 
  -6  -4   3      301.11      308.92     74.25 o 
  -5  -4   3    10404.25    10478.25    279.07 o 
  -4  -4   3       18.33       27.51     14.77 o 
  -3  -4   3     8943.47     8879.87    456.88 o 
  -2  -4   3     1316.57     1304.53     76.84 o 
  -1  -4   3    11978.98    12645.20    383.03 o 
   0  -4   3    35247.98    33666.27    780.12 o 
   1  -4   3     5946.73     5869.26    306.81 o 
   2  -4   3     1326.06     1305.91     84.12 o 
   3  -4   3      129.40      143.59     21.72 o 
   4  -4   3    10407.60    10836.46    462.16 o 
   5  -4   3     4638.16     4723.09    196.01 o 
   6  -4   3     1351.33     1372.31    311.69 o 
   7  -4   3        6.23       32.66     36.08 o 
   8  -4   3        4.82      105.48     47.47 o 
   9  -4   3      992.22      899.24    107.00 o 
  -9  -3   3      833.56      797.95    158.81 o 
  -8  -3   3        1.48       64.77     35.30 o 
  -7  -3   3      307.45      335.31     66.99 o 
  -6  -3   3     3373.43     3424.23    133.47 o 
  -5  -3   3      954.48      927.37     56.37 o 
  -4  -3   3     6881.63     6774.29    140.60 o 
  -3  -3   3     3678.42     3838.40     88.25 o 
  -2  -3   3    20406.83    20512.96    338.20 o 
  -1  -3   3    34921.86    35296.99    555.21 o 
   0  -3   3    23571.82    23313.69    830.95 o 
   1  -3   3     3526.95     3379.45     68.26 o 
   2  -3   3       20.57       33.31      8.94 o 
   3  -3   3    31010.16    32153.76    566.41 o 
   4  -3   3     2636.65     2625.14    185.62 o 
   5  -3   3     8389.25     8256.80    253.83 o 
   6  -3   3       71.62      102.69     30.08 o 
   7  -3   3     1074.17      972.49     84.17 o 
   8  -3   3     2622.17     2538.68    236.21 o 
   9  -3   3        4.57       44.64     39.38 o 
  -9  -2   3        3.79      178.42     82.90 o 
  -8  -2   3      220.34      308.39     97.62 o 
  -7  -2   3      544.89      674.87     96.69 o 
  -6  -2   3     4518.85     4523.67    140.06 o 
  -5  -2   3     8996.90     8865.89    227.68 o 
  -4  -2   3     1472.83     1584.66     80.05 o 
  -3  -2   3     6337.45     6329.72    117.27 o 
  -2  -2   3       17.20       57.08      8.40 o 
  -1  -2   3    84840.84    81057.77   1114.29 o 
   0  -2   3    10310.38    10260.82    166.36 o 
   1  -2   3       85.83      106.55      9.88 o 
   2  -2   3    20263.67    19775.94    581.29 o 
   3  -2   3     2498.43     2552.68     78.10 o 
   4  -2   3    31931.06    32291.34    483.51 o 
   5  -2   3       20.08       47.18    106.45 o 
   6  -2   3      730.10      638.36    112.25 o 
   7  -2   3     2065.04     1817.71    199.56 o 
   8  -2   3      454.57      350.40    100.31 o 
   9  -2   3      879.81      832.65    102.85 o 
  -9  -1   3       91.98      164.92     87.83 o 
  -8  -1   3       38.73       86.36     75.47 o 
  -7  -1   3     3625.08     3568.93    279.60 o 
  -6  -1   3     1820.28     1712.43     99.17 o 
  -5  -1   3     1554.01     1613.65    118.59 o 
  -4  -1   3     1968.57     2040.18     60.07 o 
  -3  -1   3      807.30      834.85     37.14 o 
  -2  -1   3    44197.29    42355.09    538.21 o 
  -1  -1   3      823.06      813.19     36.10 o 
   0  -1   3      575.68      614.05     16.71 o 
   1  -1   3    16337.75    16441.04    295.79 o 
   2  -1   3    26767.06    26596.79    658.20 o 
   3  -1   3    56411.55    54141.91   1991.70 o 
   4  -1   3     2039.87     2165.35    109.37 o 
   5  -1   3     1586.74     1691.64    106.42 o 
   6  -1   3      720.80      806.67     84.80 o 
   7  -1   3     5408.04     5264.09    234.45 o 
   8  -1   3     1830.86     1885.72    219.95 o 
   9  -1   3       87.34       96.26     83.74 o 
  -9   0   3       39.60       81.57     70.42 o 
  -8   0   3     3329.77     3535.19    302.39 o 
  -7   0   3      102.96      117.87     68.65 o 
  -6   0   3     1928.30     2191.69    201.21 o 
  -5   0   3       22.63       -6.64     35.47 o 
  -4   0   3    17566.88    17145.01    676.70 o 
  -3   0   3    31465.03    30684.96   1101.75 o 
  -2   0   3      171.74      222.98     18.54 o 
  -1   0   3    10677.85    10897.34    173.16 o 
   0   0   3     3848.52     4120.20     64.77 o 
   1   0   3    45088.16    42702.69    847.41 o 
   2   0   3   135788.47   122504.30   1238.14 o 
   3   0   3     4147.80     3821.23    109.89 o 
   4   0   3     1072.02     1130.98     89.60 o 
   5   0   3       53.32      109.99     33.67 o 
   6   0   3    10062.76     9780.03    308.04 o 
   7   0   3     1281.65     1513.50    122.30 o 
   8   0   3     1137.21      941.32    106.83 o 
   9   0   3      220.76      146.61     69.98 o 
  -9   1   3     1093.79     1335.92    211.48 o 
  -8   1   3      504.14      413.05    109.48 o 
  -7   1   3     3484.15     3548.68    283.53 o 
  -6   1   3      387.14      387.10     88.98 o 
  -5   1   3     7029.07     7331.35    349.13 o 
  -4   1   3     4712.19     4750.96    249.44 o 
  -3   1   3    16667.00    16569.39    976.37 o 
  -2   1   3     3168.43     3041.79    145.97 o 
  -1   1   3     1529.86     1645.66     59.30 o 
   0   1   3    25592.78    25826.82    357.38 o 
   1   1   3    14272.93    14695.25    184.43 o 
   2   1   3      960.18      945.60     25.56 o 
   3   1   3      172.93      170.55     14.04 o 
   4   1   3     4655.69     4328.10    130.07 o 
   5   1   3    13225.00    13312.37    316.13 o 
   6   1   3      434.04      403.19     60.90 o 
   7   1   3     2848.61     2772.45    157.61 o 
   8   1   3        2.74       24.05     74.68 o 
   9   1   3      423.14      430.79    108.28 o 
  -9   2   3      556.39      619.47    146.94 o 
  -8   2   3     2388.90     2367.59    260.04 o 
  -7   2   3       76.70      136.47     42.04 o 
  -6   2   3     4352.28     4749.81    308.56 o 
  -5   2   3     1866.38     1781.64     92.98 o 
  -4   2   3    31378.40    29994.19   1695.80 o 
  -3   2   3    12889.52    13676.22    372.11 o 
  -2   2   3      125.02      158.46     24.80 o 
  -1   2   3    45969.45    44461.62   2497.17 o 
   0   2   3       59.35      144.68     23.67 o 
   1   2   3    56748.29    56084.25    951.20 o 
   2   2   3     2556.85     2602.22     44.14 o 
   3   2   3     3088.02     3168.30     65.84 o 
   4   2   3     7305.45     7587.98    152.33 o 
   5   2   3     4030.66     4034.54    125.75 o 
   6   2   3     5559.86     5715.58    165.59 o 
   7   2   3       94.02      170.09     43.97 o 
   8   2   3      557.25      408.39     65.73 o 
   9   2   3      209.14      229.14     62.35 o 
  -9   3   3      503.86      376.04    119.01 o 
  -8   3   3      584.47      494.54    135.07 o 
  -7   3   3      466.53      524.70     65.82 o 
  -6   3   3      174.22      157.05     38.62 o 
  -5   3   3    19186.73    18151.73   1264.64 o 
  -4   3   3     3276.22     3656.45    229.62 o 
  -3   3   3     3213.30     3698.94    213.35 o 
  -2   3   3    10241.21     9911.56    354.31 o 
  -1   3   3    11526.85    11495.94    198.08 o 
   0   3   3    65965.01    61968.11   1898.60 o 
   1   3   3      853.73      813.22     33.81 o 
   2   3   3     2937.79     3103.13     90.14 o 
   3   3   3     5575.83     5476.15    157.95 o 
   4   3   3    13257.90    12584.46    502.30 o 
   5   3   3     8170.31     8309.32    190.83 o 
   6   3   3       47.35       53.38     25.37 o 
   7   3   3     1690.72     1485.08     90.37 o 
   8   3   3      102.85       98.63     42.42 o 
   9   3   3      953.92      934.21    106.31 o 
  -9   4   3       85.90      191.07    117.39 o 
  -8   4   3       18.43      223.02     97.62 o 
  -7   4   3     1029.30     1147.74     98.16 o 
  -6   4   3     8696.27     8786.15    269.94 o 
  -5   4   3       88.52       56.26     64.75 o 
  -4   4   3     4452.59     4311.29    265.49 o 
  -3   4   3     1579.32     1561.42    157.63 o 
  -2   4   3    26038.80    25549.19   1310.08 o 
  -1   4   3    43063.83    43454.99   1336.12 o 
   0   4   3    13569.80    13597.45    351.90 o 
   1   4   3      940.87      909.28     54.13 o 
   2   4   3       76.41       92.35     16.43 o 
   3   4   3    30602.13    31431.22    416.50 o 
   4   4   3    10416.90    10647.34    250.26 o 
   5   4   3     4286.11     4292.04    132.97 o 
   6   4   3     1633.15     1694.88     89.15 o 
   7   4   3      971.47      979.26     74.63 o 
   8   4   3     2298.15     2395.84    124.31 o 
   9   4   3       15.45       29.70     86.50 o 
  -8   5   3      822.91      941.69    175.59 o 
  -7   5   3     1459.74     1487.02    114.88 o 
  -6   5   3     3225.52     3424.85    285.31 o 
  -5   5   3     2297.08     2208.72    218.88 o 
  -4   5   3        8.40       39.44     47.56 o 
  -3   5   3    19350.95    17641.07   1081.30 o 
  -2   5   3     7210.35     7476.07    252.40 o 
  -1   5   3    17489.47    18998.93    547.43 o 
   0   5   3       40.31       49.41     13.62 o 
   1   5   3      970.01      958.35     58.85 o 
   2   5   3    44775.86    46080.62    954.22 o 
   3   5   3     1696.63     1802.58     92.27 o 
   4   5   3     8277.32     8891.08    312.79 o 
   5   5   3      719.01      633.63     65.27 o 
   6   5   3     1701.08     1661.66     89.71 o 
   7   5   3     3123.18     3269.55    136.67 o 
   8   5   3       43.97       92.38     32.18 o 
   9   5   3       91.07      161.66     41.50 o 
  -8   6   3       12.05        7.18     68.74 o 
  -7   6   3     2504.29     2842.37    202.03 o 
  -6   6   3     1437.31     1550.31    140.23 o 
  -5   6   3       97.15      160.76     79.39 o 
  -4   6   3     9960.80     9778.56    450.87 o 
  -3   6   3     1155.59     1301.76    148.93 o 
  -2   6   3    25448.77    27159.66    476.43 o 
  -1   6   3      325.13      229.31     58.89 o 
   0   6   3     1139.32     1141.50     69.08 o 
   1   6   3    15642.69    14914.24    433.62 o 
   2   6   3     1742.06     1710.64     91.13 o 
   3   6   3    12340.73    12835.38    241.11 o 
   4   6   3      189.60      228.22     39.74 o 
   5   6   3     1415.42     1506.80     98.20 o 
   6   6   3     3973.15     3738.63    141.79 o 
   7   6   3     1131.19     1130.10     82.66 o 
   8   6   3      286.21      333.75     61.32 o 
  -8   7   3     2319.19     2453.79    291.08 o 
  -7   7   3      275.70      242.49     93.50 o 
  -6   7   3       54.41      153.73     96.11 o 
  -5   7   3     1584.88     1635.23    193.52 o 
  -4   7   3     6712.52     7121.49    399.02 o 
  -3   7   3     8394.46     8906.03    226.02 o 
  -2   7   3      610.35      675.21    102.72 o 
  -1   7   3     1063.43     1009.17    116.96 o 
   0   7   3     3729.16     3782.53    136.26 o 
   1   7   3    12113.38    11470.64    387.18 o 
   2   7   3     7143.67     6870.42    237.86 o 
   3   7   3      152.92      152.79     30.09 o 
   4   7   3     3397.57     3465.73    157.58 o 
   5   7   3      270.95      304.60     51.33 o 
   6   7   3     2604.68     2570.35    141.83 o 
   7   7   3      527.50      551.75     61.55 o 
   8   7   3      255.54      277.03     50.64 o 
  -7   8   3       87.18      290.35    113.42 o 
  -6   8   3      273.74      426.97    121.92 o 
  -5   8   3     4126.14     4051.35    320.92 o 
  -4   8   3     6992.04     7207.40    410.09 o 
  -3   8   3     2064.31     2160.69    201.84 o 
  -2   8   3       46.32      106.08     66.35 o 
  -1   8   3      251.07      165.94     64.93 o 
   0   8   3    19814.64    19859.01    399.08 o 
   1   8   3     1350.58     1446.29    131.13 o 
   2   8   3     2296.71     2172.60    121.67 o 
   3   8   3      749.98      726.81     71.06 o 
   4   8   3      553.95      622.24     71.83 o 
   5   8   3     3735.90     3919.06    181.01 o 
   6   8   3      211.96      201.19     45.55 o 
   7   8   3      625.59      591.17     64.42 o 
  -7   9   3        6.53      144.82    100.30 o 
  -6   9   3      853.06      813.94    171.30 o 
  -5   9   3      423.38      225.97    107.06 o 
  -4   9   3     4698.95     4667.42    334.36 o 
  -3   9   3      434.52      295.35     92.39 o 
  -2   9   3      153.14      232.11     71.41 o 
  -1   9   3     8388.35     8481.15    396.05 o 
   0   9   3       29.22       42.92     20.45 o 
   1   9   3     3825.03     3347.66    218.34 o 
   2   9   3     1426.34     1381.47    142.86 o 
   3   9   3     2121.94     2050.50    124.85 o 
   4   9   3     3557.10     3622.22    177.95 o 
   5   9   3       15.10       79.69     37.89 o 
   6   9   3       19.18        6.79     29.81 o 
   7   9   3      131.35      129.18     36.13 o 
  -6  10   3      115.96      296.68    101.33 o 
  -5  10   3     2919.64     3092.31    305.84 o 
  -4  10   3     1173.33     1016.95    159.21 o 
  -3  10   3      228.90      292.19     97.31 o 
  -2  10   3     3176.56     3389.27    269.21 o 
  -1  10   3     2126.36     2116.58    198.42 o 
   0  10   3     6646.73     6484.44    341.46 o 
   1  10   3        6.48       55.50     47.24 o 
   2  10   3     1611.16     1497.82    263.77 o 
   3  10   3     1065.29      972.49     92.09 o 
   4  10   3     1852.39     1838.52    130.34 o 
   5  10   3      320.99      285.94     58.31 o 
   6  10   3      145.25      112.30     43.44 o 
  -5  11   3        9.01       36.77     81.51 o 
  -4  11   3       38.83      107.70     71.24 o 
  -3  11   3      342.25      172.69     75.63 o 
  -2  11   3     3480.92     3530.06    281.76 o 
  -1  11   3     2992.86     2969.60    246.57 o 
   0  11   3       91.40       17.93     40.50 o 
   1  11   3      313.20      217.67     60.43 o 
   2  11   3      153.73      217.78     55.94 o 
   3  11   3     2059.29     2074.55    137.26 o 
   4  11   3       33.05       53.68     33.64 o 
   5  11   3       19.08       55.56     40.49 o 
  -4  12   3      107.77      202.28     90.81 o 
  -3  12   3     2883.84     3088.36    286.94 o 
  -2  12   3     1377.57     1412.93    188.33 o 
  -1  12   3      442.78      549.44    109.70 o 
   0  12   3       68.15       70.89     57.71 o 
   1  12   3      256.73      199.21     73.17 o 
   2  12   3     2343.29     2650.65    216.83 o 
   3  12   3       67.96       83.38     42.78 o 
   4  12   3      121.73      161.09     51.09 o 
  -2  13   3     1363.26     1287.40    184.60 o 
  -1  13   3       10.05      -10.96     61.62 o 
   0  13   3      563.49      670.57    130.84 o 
   1  13   3      938.23      894.12    101.97 o 
   2  13   3      181.25      202.88     55.91 o 
  -1 -12   4      229.30      271.18     93.63 o 
   0 -12   4     1676.20     1383.30    190.62 o 
   1 -12   4       18.96      -19.90     62.94 o 
   2 -12   4      776.94      677.18    140.08 o 
  -3 -11   4       10.35      -43.09     43.09 o 
  -2 -11   4      200.04      226.59     87.66 o 
  -1 -11   4     2267.08     2015.10    218.17 o 
   0 -11   4     2643.28     2367.79    233.92 o 
   1 -11   4     1420.26     1349.43    178.27 o 
   2 -11   4       17.63       43.38     62.46 o 
   3 -11   4     1411.18     1519.49    202.03 o 
   4 -11   4      360.83      167.77     92.23 o 
  -5 -10   4      933.35      908.99    167.43 o 
  -4 -10   4       12.77       95.00     72.82 o 
  -3 -10   4       63.82       81.71     41.29 o 
  -2 -10   4      443.57      489.10     66.28 o 
  -1 -10   4     6990.79     6674.46    374.57 o 
   0 -10   4     1022.37      993.98    144.52 o 
   1 -10   4       50.55      128.50     59.71 o 
   2 -10   4      895.09      996.03    153.63 o 
   3 -10   4       88.01       95.01     50.47 o 
   4 -10   4     4056.01     4208.45    335.10 o 
   5 -10   4      149.98      221.94     96.97 o 
  -6  -9   4      263.98      269.67    100.75 o 
  -5  -9   4      226.59      188.98     93.07 o 
  -4  -9   4       53.47      -12.46     57.98 o 
  -3  -9   4        1.93       34.56     25.07 o 
  -2  -9   4     8781.53     8398.19    264.41 o 
  -1  -9   4     1173.87      962.74    145.14 o 
   0  -9   4     1084.65     1103.38    146.25 o 
   1  -9   4      700.83      646.29    112.47 o 
   2  -9   4     2870.66     2333.22    216.19 o 
   3  -9   4     8354.69     8607.87    455.41 o 
   4  -9   4        0.79       35.46     64.51 o 
   5  -9   4       17.26      -82.90     82.90 o 
   6  -9   4      132.88      181.06    109.34 o 
  -6  -8   4      740.12      599.80    132.68 o 
  -5  -8   4       37.36       91.74     76.32 o 
  -4  -8   4      683.73      811.85    135.28 o 
  -3  -8   4     7341.57     7627.66    265.84 o 
  -2  -8   4       20.20       33.22     23.31 o 
  -1  -8   4     1154.48     1306.44    141.21 o 
   0  -8   4       52.07       19.95     37.80 o 
   1  -8   4     6975.31     6239.08    316.04 o 
   2  -8   4     5764.15     5877.91    334.62 o 
   3  -8   4     2511.24     2770.49    233.92 o 
   4  -8   4     1254.82     1194.13    168.15 o 
   5  -8   4        9.09      -26.91     46.15 o 
   6  -8   4     3043.82     2798.71    272.45 o 
   7  -8   4      406.72      395.99    122.18 o 
  -7  -7   4     1158.73     1171.75    186.43 o 
  -6  -7   4        9.80       39.41     65.35 o 
  -5  -7   4      650.22      850.13    141.44 o 
  -4  -7   4     1993.84     2016.26    213.15 o 
  -3  -7   4     2942.49     2913.38    127.01 o 
  -2  -7   4     2425.64     2383.07    115.12 o 
  -1  -7   4       74.74       81.24     45.23 o 
   0  -7   4     3568.17     3650.96    226.98 o 
   1  -7   4     4144.79     3933.70    120.57 o 
   2  -7   4     9628.30     9461.90    416.27 o 
   3  -7   4     1277.14     1109.78    145.43 o 
   4  -7   4      379.41      440.11    102.89 o 
   5  -7   4     6009.82     5764.51    372.86 o 
   6  -7   4      180.70      181.87     51.50 o 
   7  -7   4     1998.75     2066.23    161.25 o 
   8  -7   4       27.32      142.46     58.12 o 
  -7  -6   4       26.97      -47.13     62.10 o 
  -6  -6   4      225.17      200.14     68.37 o 
  -5  -6   4      723.60      786.38     92.14 o 
  -4  -6   4    10186.99    10005.81    431.25 o 
  -3  -6   4     1935.38     1976.27     94.30 o 
  -2  -6   4      390.62      352.07     40.65 o 
  -1  -6   4     2504.39     2271.40    167.95 o 
   0  -6   4      881.22      895.73    102.10 o 
   1  -6   4    26344.24    25103.58    636.33 o 
   2  -6   4     2702.05     2660.02    198.69 o 
   3  -6   4      453.60      363.10     79.23 o 
   4  -6   4      347.46      329.88     71.56 o 
   5  -6   4     2598.22     2524.12    158.56 o 
   6  -6   4     6420.00     6501.18    269.12 o 
   7  -6   4       22.22       22.36     42.81 o 
   8  -6   4       21.77       33.15    103.48 o 
  -8  -5   4      262.59      201.45     90.52 o 
  -7  -5   4       12.14       68.66     34.63 o 
  -6  -5   4        1.91       16.83     59.33 o 
  -5  -5   4    10868.52    11353.56    279.11 o 
  -4  -5   4      232.67      327.72     49.83 o 
  -3  -5   4     1056.66     1162.21     65.16 o 
  -2  -5   4      264.36      251.11     36.97 o 
  -1  -5   4     2478.98     2616.22    165.63 o 
   0  -5   4    34899.40    34047.98    833.53 o 
   1  -5   4      155.18      115.83     36.74 o 
   2  -5   4       38.43       94.61     50.56 o 
   3  -5   4     1786.60     1822.82    116.08 o 
   4  -5   4    12733.98    12682.88    251.32 o 
   5  -5   4     7223.76     7174.11    261.08 o 
   6  -5   4       12.83       86.32     51.31 o 
   7  -5   4      230.36      274.20     59.52 o 
   8  -5   4       37.89      -17.85     37.87 o 
  -8  -4   4        1.61      -16.28     49.95 o 
  -7  -4   4      190.31      117.94     79.45 o 
  -6  -4   4     6736.54     7036.54    227.37 o 
  -5  -4   4      186.11      203.52     26.90 o 
  -4  -4   4     5690.10     6163.00    214.96 o 
  -3  -4   4       46.71       51.41     15.29 o 
  -2  -4   4    17434.78    17288.32    688.54 o 
  -1  -4   4    43473.08    41909.58    950.44 o 
   0  -4   4     6415.76     6492.03    258.70 o 
   1  -4   4     4261.14     4242.31    186.39 o 
   2  -4   4     1750.11     1792.90    136.50 o 
   3  -4   4    30528.51    31365.10    447.54 o 
   4  -4   4     7601.90     7640.68    244.43 o 
   5  -4   4     2835.16     2818.50    151.62 o 
   6  -4   4      456.62      513.53     70.63 o 
   7  -4   4      496.70      524.94     80.46 o 
   8  -4   4     2406.71     2405.02    165.98 o 
   9  -4   4        2.79      -27.95     41.29 o 
  -8  -3   4      214.47      362.52    115.75 o 
  -7  -3   4     1625.44     1581.85    111.19 o 
  -6  -3   4     2395.02     2446.43    101.73 o 
  -5  -3   4     5982.92     6240.39    176.19 o 
  -4  -3   4       31.69       72.88     27.10 o 
  -3  -3   4     4115.81     4188.00    115.37 o 
  -2  -3   4    18974.67    19206.32    655.03 o 
  -1  -3   4    25686.97    25835.41    623.50 o 
   0  -3   4     7086.87     7160.98    158.34 o 
   1  -3   4      774.91      833.07     31.02 o 
   2  -3   4    28691.27    28175.43    710.15 o 
   3  -3   4      640.10      641.65     60.51 o 
   4  -3   4    19469.30    19459.24    418.94 o 
   5  -3   4       57.69       62.81     32.79 o 
   6  -3   4     1365.98     1314.24    107.14 o 
   7  -3   4     3559.18     3214.34    174.98 o 
   8  -3   4       82.16       69.39     63.96 o 
   9  -3   4      434.27      442.61     78.86 o 
  -9  -2   4      104.29      160.13     85.39 o 
  -8  -2   4      200.72      173.17     89.36 o 
  -7  -2   4     3664.35     3727.15    167.10 o 
  -6  -2   4     2409.10     2295.94    119.49 o 
  -5  -2   4       40.88       29.31     15.91 o 
  -4  -2   4     3653.03     3521.64     91.08 o 
  -3  -2   4      515.72      551.57     27.37 o 
  -2  -2   4    49374.21    48517.24   1061.20 o 
  -1  -2   4     7076.07     7222.21    141.34 o 
   0  -2   4     6944.18     7202.58    168.50 o 
   1  -2   4    20157.88    19687.39    397.22 o 
   2  -2   4     1035.16     1075.15     35.83 o 
   3  -2   4    47399.03    46205.98   1735.18 o 
   4  -2   4      250.34      196.68     37.22 o 
   5  -2   4      998.48     1222.85    117.26 o 
   6  -2   4     2268.77     2219.26    114.16 o 
   7  -2   4     3905.70     3674.96    284.72 o 
   8  -2   4     1903.73     2123.33    230.95 o 
   9  -2   4        3.49       93.42     48.98 o 
  -9  -1   4        0.26       25.52     70.48 o 
  -8  -1   4     3720.32     4209.88    334.34 o 
  -7  -1   4      325.80      255.50     90.35 o 
  -6  -1   4     1336.94     1371.17     88.02 o 
  -5  -1   4       79.89      102.47     24.72 o 
  -4  -1   4     5144.88     5312.85    238.63 o 
  -3  -1   4    43461.97    43338.19   1728.55 o 
  -2  -1   4     1817.06     1877.36     70.84 o 
  -1  -1   4     1295.30     1401.24     55.79 o 
   0  -1   4      514.24      547.21     16.91 o 
   1  -1   4    16554.11    16599.50    267.68 o 
   2  -1   4    49300.81    47103.26   1356.44 o 
   3  -1   4     5507.03     5753.12    301.67 o 
   4  -1   4      234.99      260.95     57.80 o 
   5  -1   4      415.03      458.02     58.88 o 
   6  -1   4    10481.80    10168.52    312.32 o 
   7  -1   4     2060.29     1794.48    146.46 o 
   8  -1   4      168.92      188.85     78.50 o 
   9  -1   4      203.36      297.37    100.02 o 
  -9   0   4     1128.20     1300.89    201.87 o 
  -8   0   4       62.06      145.04     85.77 o 
  -7   0   4     1562.60     1570.15    193.63 o 
  -6   0   4      246.04      312.27     86.50 o 
  -5   0   4     6917.29     6941.83    340.83 o 
  -4   0   4    20143.93    19778.65    772.86 o 
  -3   0   4     7238.62     7203.99    161.54 o 
  -2   0   4      152.00      220.29     18.73 o 
  -1   0   4     3484.42     3638.78     82.03 o 
   0   0   4    38437.85    36740.06    455.96 o 
   1   0   4    21278.39    21173.79    261.35 o 
   2   0   4      424.18      419.42     22.51 o 
   3   0   4      724.09      818.53     37.21 o 
   4   0   4     6834.75     6748.98    259.06 o 
   5   0   4    20480.84    20593.40    450.62 o 
   6   0   4      908.35     1082.29     97.06 o 
   7   0   4     2635.71     2422.11    198.36 o 
   8   0   4        7.08       50.10     39.80 o 
   9   0   4      139.69       77.46    129.35 o 
  -9   1   4      703.55      688.59    151.13 o 
  -8   1   4     2629.86     2174.25    243.09 o 
  -7   1   4        8.78      136.19     81.49 o 
  -6   1   4     3896.71     4104.62    288.38 o 
  -5   1   4     4046.39     4594.96    277.14 o 
  -4   1   4    33816.62    32270.84   3102.49 o 
  -3   1   4     7556.03     7904.23    630.39 o 
  -2   1   4     2539.20     2518.04     96.02 o 
  -1   1   4    43972.61    43429.72    668.21 o 
   0   1   4     2001.19     2070.41     36.89 o 
   1   1   4    35504.90    34743.71    427.90 o 
   2   1   4     6686.66     7002.23    110.56 o 
   3   1   4     6163.19     6129.72    113.73 o 
   4   1   4    14456.98    14276.80    665.03 o 
   5   1   4     1265.97     1336.95    107.54 o 
   6   1   4     3944.00     4059.82    174.22 o 
   7   1   4       17.65        9.61     59.10 o 
   8   1   4      565.56      606.97    120.97 o 
   9   1   4      982.93      945.75    114.94 o 
  -9   2   4      713.55      555.57    146.28 o 
  -8   2   4       81.79      209.10    101.41 o 
  -7   2   4      701.73      699.66     67.59 o 
  -6   2   4       97.59       79.39     59.09 o 
  -5   2   4    19585.33    20018.49    873.25 o 
  -4   2   4     6200.66     6366.88    365.09 o 
  -3   2   4       68.92       72.93      9.05 o 
  -2   2   4     8910.48     8920.72    547.71 o 
  -1   2   4     3151.47     3191.85    118.22 o 
   0   2   4    86828.98    81504.65   2550.61 o 
   1   2   4       24.67       61.45     10.53 o 
   2   2   4     6758.08     6764.99    116.17 o 
   3   2   4     6494.00     6565.10    165.39 o 
   4   2   4    23449.57    22972.44    588.35 o 
   5   2   4    11633.66    11771.96    235.54 o 
   6   2   4        2.95       28.52     26.77 o 
   7   2   4     1452.70     1428.42    110.00 o 
   8   2   4       39.10       17.98     55.84 o 
   9   2   4     1336.51     1310.08    126.71 o 
  -9   3   4      117.91       34.29     82.79 o 
  -8   3   4       47.52       53.95     75.85 o 
  -7   3   4     1742.39     1556.62    203.75 o 
  -6   3   4    13037.28    13360.07    622.14 o 
  -5   3   4      612.18      569.36     56.24 o 
  -4   3   4       73.79       83.80     23.71 o 
  -3   3   4      193.81      338.85     67.85 o 
  -2   3   4    19518.53    19267.73    618.53 o 
  -1   3   4    55968.37    52985.70   3130.36 o 
   0   3   4     5534.20     5556.83    130.83 o 
   1   3   4        4.08       93.75     40.06 o 
   2   3   4      288.52      298.40     19.12 o 
   3   3   4    28072.42    28391.49    326.17 o 
   4   3   4     8986.74     8807.03    151.86 o 
   5   3   4     1821.08     1832.73     84.66 o 
   6   3   4     1422.37     1361.32     78.27 o 
   7   3   4      212.09      246.92     44.56 o 
   8   3   4     3831.25     3886.26    198.02 o 
   9   3   4       33.61       -3.02     70.42 o 
  -9   4   4        6.67       35.58     85.73 o 
  -8   4   4      978.84     1204.40    193.67 o 
  -7   4   4     3428.58     3553.30    307.41 o 
  -6   4   4     1333.39     1323.70     94.19 o 
  -5   4   4     1581.49     1262.60    158.79 o 
  -4   4   4       83.21       60.52     41.42 o 
  -3   4   4    18378.14    16644.33   1887.20 o 
  -2   4   4    27036.89    26411.13   1187.74 o 
  -1   4   4    12978.62    13717.24    501.04 o 
   0   4   4     1818.74     1792.42     66.05 o 
   1   4   4     4793.65     4812.83    182.21 o 
   2   4   4    52461.85    52975.48   1199.15 o 
   3   4   4     6998.73     7416.90    145.26 o 
   4   4   4     9284.56     9478.37    163.09 o 
   5   4   4      212.59      181.95     29.81 o 
   6   4   4     2556.04     2793.30    115.85 o 
   7   4   4     5949.41     5837.98    185.60 o 
   8   4   4       59.44      138.10     39.22 o 
   9   4   4      129.34      265.48     65.25 o 
  -8   5   4      610.75      548.11    146.91 o 
  -7   5   4     3601.22     3529.43    316.32 o 
  -6   5   4     1747.56     1641.12    200.03 o 
  -5   5   4     1334.90     1387.61    166.74 o 
  -4   5   4    12263.80    13240.05    522.42 o 
  -3   5   4      145.95      146.60     25.47 o 
  -2   5   4    34213.06    37586.90    943.28 o 
  -1   5   4     4747.27     5287.66    159.80 o 
   0   5   4     3523.91     3580.36    104.48 o 
   1   5   4    20987.70    20978.20    808.55 o 
   2   5   4       40.76      105.47     20.38 o 
   3   5   4    15186.27    15223.76    474.05 o 
   4   5   4        5.95       42.61     23.35 o 
   5   5   4     2357.25     2281.59     97.94 o 
   6   5   4     3932.11     4046.48    148.77 o 
   7   5   4      930.00     1047.06     79.55 o 
   8   5   4      310.10      353.33     49.87 o 
   9   5   4        4.69       54.12     42.97 o 
  -8   6   4     2387.18     2450.85    359.13 o 
  -7   6   4      645.15      330.35    111.12 o 
  -6   6   4        5.38       -0.78     41.86 o 
  -5   6   4     4124.17     4016.58    210.08 o 
  -4   6   4     2540.15     2593.55    226.22 o 
  -3   6   4    22497.10    22701.28    726.22 o 
  -2   6   4      276.70      357.19     62.89 o 
  -1   6   4     6672.13     6576.97    295.06 o 
   0   6   4     6588.80     6678.13    186.94 o 
   1   6   4     7629.78     6702.63    254.41 o 
   2   6   4    14385.36    13916.17    304.17 o 
   3   6   4      177.93      164.56     50.93 o 
   4   6   4     3881.00     4137.53    236.28 o 
   5   6   4      956.74      923.02     78.09 o 
   6   6   4     5194.43     5093.20    166.41 o 
   7   6   4      872.27      901.34     73.68 o 
   8   6   4        8.46       31.30     25.19 o 
  -8   7   4       94.71      360.05    134.28 o 
  -7   7   4       87.93       23.80     62.66 o 
  -6   7   4      490.94      385.49    105.25 o 
  -5   7   4     9609.66     9381.21    502.34 o 
  -4   7   4    18227.94    18114.89    688.25 o 
  -3   7   4      398.13      391.41     46.86 o 
  -2   7   4      386.36      558.17     89.77 o 
  -1   7   4      125.53      103.30     44.46 o 
   0   7   4    30568.46    30530.91   1014.83 o 
   1   7   4     7278.55     6530.33    271.86 o 
   2   7   4     1207.21     1030.03     76.16 o 
   3   7   4     1580.25     1567.88     78.85 o 
   4   7   4      750.12      807.50     74.62 o 
   5   7   4     5249.47     5218.40    197.54 o 
   6   7   4      203.58      233.25     40.63 o 
   7   7   4      133.53      155.13     48.32 o 
   8   7   4       77.40      100.31     37.16 o 
  -7   8   4        8.78       12.36     68.35 o 
  -6   8   4     1619.35     1641.01    217.24 o 
  -5   8   4     5190.33     5164.55    367.50 o 
  -4   8   4     1911.86     1907.20    128.63 o 
  -3   8   4       10.60       25.97     47.50 o 
  -2   8   4      681.67      897.53    125.81 o 
  -1   8   4    21573.80    22410.20    684.97 o 
   0   8   4     2088.36     2049.29    108.26 o 
   1   8   4     2647.00     2496.12    170.56 o 
   2   8   4      977.96      888.96     74.76 o 
   3   8   4     4480.07     4600.97    180.01 o 
   4   8   4     8450.86     9237.18    414.28 o 
   5   8   4       16.02      -19.23     36.78 o 
   6   8   4      137.37      152.69     42.34 o 
   7   8   4        4.22      -28.90     28.90 o 
  -7   9   4     1531.57     1293.79    231.47 o 
  -6   9   4       26.10       76.75     88.43 o 
  -5   9   4     3806.48     3819.50    320.32 o 
  -4   9   4     1077.51     1111.53    166.83 o 
  -3   9   4     2481.87     2357.93    226.50 o 
  -2   9   4     7647.94     8419.04    412.43 o 
  -1   9   4      113.12      149.59     64.32 o 
   0   9   4     9222.16     9930.30    265.44 o 
   1   9   4       16.96       32.19     30.91 o 
   2   9   4     4329.11     4238.52    272.77 o 
   3   9   4     3142.75     2955.79    151.32 o 
   4   9   4     1546.76     1672.51    119.49 o 
   5   9   4      530.37      612.94     78.48 o 
   6   9   4       10.33      -18.24     29.77 o 
   7   9   4     1174.52     1114.99     90.13 o 
  -6  10   4     2204.80     2185.07    255.12 o 
  -5  10   4      222.57      316.65    112.37 o 
  -4  10   4      415.00      361.31    107.09 o 
  -3  10   4     2177.92     2265.76    224.27 o 
  -2  10   4     2051.54     1944.06    202.19 o 
  -1  10   4     4980.76     5340.02    319.00 o 
   0  10   4      256.10      256.50     73.08 o 
   1  10   4     2128.36     2062.72    181.17 o 
   2  10   4      847.37      828.59     87.25 o 
   3  10   4     2259.71     2210.27    135.11 o 
   4  10   4      920.04      930.19     95.23 o 
   5  10   4        3.42       31.04     34.90 o 
   6  10   4     1001.75     1022.88    102.52 o 
  -5  11   4      101.84      141.66     84.98 o 
  -4  11   4        0.17       24.46     58.68 o 
  -3  11   4     5075.18     5331.21    365.81 o 
  -2  11   4     3051.68     3461.19    278.94 o 
  -1  11   4       17.18       10.55     51.92 o 
   0  11   4      367.76      447.57    102.15 o 
   1  11   4      253.45      224.08     66.03 o 
   2  11   4     4375.25     4373.45    374.92 o 
   3  11   4      542.47      634.70    195.11 o 
   4  11   4        3.83       14.52     27.17 o 
   5  11   4      226.91      294.81     63.07 o 
  -4  12   4     2121.12     1951.25    234.66 o 
  -3  12   4      329.42      418.74    113.01 o 
  -2  12   4      723.69      727.48    137.19 o 
  -1  12   4      327.08      428.50    110.99 o 
   0  12   4      550.50      573.05    109.65 o 
   1  12   4     2404.82     2560.51    166.20 o 
   2  12   4       36.68       93.73     42.13 o 
   3  12   4      191.56      239.21     62.89 o 
   4  12   4       33.11       26.76     27.44 o 
  -2  13   4       31.10      131.04     80.27 o 
  -1  13   4     1398.62     1467.89    194.57 o 
   0  13   4     1195.44     1390.34    182.91 o 
   1  13   4      413.57      422.02     74.76 o 
   2  13   4      509.71      569.46     83.50 o 
   0 -12   5      135.38       29.33     61.15 o 
   1 -12   5      906.81     1020.73    166.38 o 
  -3 -11   5      163.17      198.15     62.86 o 
  -2 -11   5      469.79      464.96    103.82 o 
  -1 -11   5     3164.76     3248.14    278.22 o 
   0 -11   5      798.11      588.47    131.62 o 
   1 -11   5        3.39      132.32     76.87 o 
   2 -11   5     1125.36     1218.34    176.96 o 
   3 -11   5        4.28        3.63     52.38 o 
   4 -11   5     1736.04     1716.81    219.96 o 
  -4 -10   5        6.23      -57.84     81.61 o 
  -3 -10   5       61.65      121.88     65.21 o 
  -2 -10   5     2873.19     2623.26    235.53 o 
  -1 -10   5      420.11      486.41    110.90 o 
   0 -10   5       76.70      123.80     63.82 o 
   1 -10   5      684.68      676.37    127.30 o 
   2 -10   5      320.29      329.14     99.71 o 
   3 -10   5     6164.66     5996.28    390.96 o 
   4 -10   5      175.06      161.72     78.24 o 
   5 -10   5        1.37       70.06     90.25 o 
  -5  -9   5       43.78      104.17     77.74 o 
  -4  -9   5       61.23       -2.91     57.25 o 
  -3  -9   5     4435.10     4738.40    339.74 o 
  -2  -9   5       63.30       66.88     29.94 o 
  -1  -9   5     1698.51     1947.41    200.20 o 
   0  -9   5       79.40      139.34     68.80 o 
   1  -9   5     6445.64     5852.12    352.40 o 
   2  -9   5     4332.38     4099.64    294.33 o 
   3  -9   5      264.75      367.23     97.70 o 
   4  -9   5      329.60      436.29    112.04 o 
   5  -9   5       43.11       63.81     70.97 o 
   6  -9   5     1529.95     1443.90    209.35 o 
  -6  -8   5       14.78      229.83    100.00 o 
  -5  -8   5      344.09      384.78    109.44 o 
  -4  -8   5     1801.37     2308.20    235.97 o 
  -3  -8   5      844.00      854.99     76.88 o 
  -2  -8   5     2134.88     2079.00    186.14 o 
  -1  -8   5      302.84      257.96     70.24 o 
   0  -8   5     5338.61     5094.74    301.30 o 
   1  -8   5     4286.79     4146.80    134.28 o 
   2  -8   5     1720.37     1535.29    171.86 o 
   3  -8   5     1781.31     1630.49    186.09 o 
   4  -8   5       43.42      101.00     60.10 o 
   5  -8   5     6090.14     5747.55    382.12 o 
   6  -8   5      521.09      544.92    136.20 o 
   7  -8   5      939.38      781.83    167.31 o 
  -7  -7   5        2.31       73.59     68.90 o 
  -6  -7   5      240.23      443.24    111.68 o 
  -5  -7   5      596.04      831.56    142.40 o 
  -4  -7   5     3590.17     3569.13    280.82 o 
  -3  -7   5     2730.88     2743.48    242.62 o 
  -2  -7   5      399.71      326.10     41.84 o 
  -1  -7   5     2903.84     3362.36    227.19 o 
   0  -7   5       56.28      104.80     50.05 o 
   1  -7   5    12698.56    12412.94    275.76 o 
   2  -7   5     2227.85     2355.57    201.06 o 
   3  -7   5      507.63      547.79    108.24 o 
   4  -7   5     1646.67     1642.24    184.07 o 
   5  -7   5      221.24      180.77     79.14 o 
   6  -7   5     2915.33     2763.02    180.39 o 
   7  -7   5       29.26      134.25     59.86 o 
  -7  -6   5       55.64       46.71     64.72 o 
  -6  -6   5       84.04      -30.38     55.44 o 
  -5  -6   5     7721.68     8015.85    429.52 o 
  -4  -6   5      504.39      494.90     46.41 o 
  -3  -6   5      437.62      436.23     41.71 o 
  -2  -6   5     1452.29     1384.53     82.18 o 
  -1  -6   5     2942.49     3071.64    198.70 o 
   0  -6   5    23348.91    22243.39    647.74 o 
   1  -6   5     1038.14      956.72     62.06 o 
   2  -6   5      126.16      255.21     74.33 o 
   3  -6   5     1690.26     1980.56    180.22 o 
   4  -6   5     3380.74     3296.97    239.72 o 
   5  -6   5     7205.53     7032.43    547.59 o 
   6  -6   5      141.00      129.80     53.08 o 
   7  -6   5      182.54      125.84     48.42 o 
   8  -6   5      194.04      157.55    129.08 o 
  -8  -5   5       16.44      181.07     84.72 o 
  -7  -5   5       23.31       10.48    114.17 o 
  -6  -5   5     5743.81     5472.40    353.48 o 
  -5  -5   5        9.06       29.68     20.19 o 
  -4  -5   5     2885.95     2836.86    118.07 o 
  -3  -5   5       13.01       11.27     10.58 o 
  -2  -5   5     5854.92     5821.34    139.25 o 
  -1  -5   5    25395.17    24399.07    663.81 o 
   0  -5   5     2811.23     2901.20    180.41 o 
   1  -5   5     3362.45     3113.62    172.36 o 
   2  -5   5      221.66      255.31     67.56 o 
   3  -5   5    22451.78    23238.54    498.61 o 
   4  -5   5     5399.21     5460.50    154.48 o 
   5  -5   5      100.82      110.85     36.81 o 
   6  -5   5      366.31      357.00     66.02 o 
   7  -5   5      125.73       86.43     83.59 o 
   8  -5   5     1717.20     1599.85    146.64 o 
  -8  -4   5      239.64      232.46     97.34 o 
  -7  -4   5     1535.27     1560.84    119.22 o 
  -6  -4   5     1030.67     1159.83    160.50 o 
  -5  -4   5     3291.02     3210.74    126.42 o 
  -4  -4   5       47.38       58.18     19.19 o 
  -3  -4   5     7793.45     7651.94    326.16 o 
  -2  -4   5    12296.63    11807.78    652.94 o 
  -1  -4   5     4741.52     4709.76    219.12 o 
   0  -4   5     7891.31     7511.70   1303.54 o 
   1  -4   5      147.50      113.40     24.93 o 
   2  -4   5    29439.99    30141.07    550.88 o 
   3  -4   5     3557.89     3634.56    113.47 o 
   4  -4   5     4662.79     4531.52    186.67 o 
   5  -4   5      184.20      151.87     63.98 o 
   6  -4   5      234.64      310.92     61.00 o 
   7  -4   5     5120.95     4753.97    229.88 o 
   8  -4   5       11.31        1.03     47.13 o 
   9  -4   5      242.29      302.68     97.16 o 
  -8  -3   5      377.68      372.46    108.37 o 
  -7  -3   5     2383.39     2396.29    137.66 o 
  -6  -3   5     2091.77     2084.59    121.72 o 
  -5  -3   5      491.07      460.52     89.56 o 
  -4  -3   5     4019.28     3834.98     94.57 o 
  -3  -3   5      396.93      386.08     27.51 o 
  -2  -3   5    20407.82    19749.79    566.70 o 
  -1  -3   5    12386.35    11276.68    804.33 o 
   0  -3   5      153.33      165.80     19.75 o 
   1  -3   5    23420.68    22542.24    434.30 o 
   2  -3   5     2093.39     2108.50    117.59 o 
   3  -3   5    31315.90    32088.94    456.76 o 
   4  -3   5      477.96      392.83     54.01 o 
   5  -3   5      795.32      851.65     98.37 o 
   6  -3   5     3278.03     3380.90    253.20 o 
   7  -3   5     1010.25      895.11     94.57 o 
   8  -3   5     1716.38     1607.56    185.07 o 
   9  -3   5        1.71       47.80     42.23 o 
  -8  -2   5     2807.61     3241.19    291.30 o 
  -7  -2   5      724.98      673.20    133.51 o 
  -6  -2   5       60.67       62.57     30.71 o 
  -5  -2   5      614.40      598.71     49.72 o 
  -4  -2   5     1695.20     1714.55    127.63 o 
  -3  -2   5    26344.03    25669.48    409.28 o 
  -2  -2   5      115.64      148.12     40.80 o 
  -1  -2   5      900.72     1015.79     51.72 o 
   0  -2   5     3491.35     3432.51     84.08 o 
   1  -2   5    10228.14    10094.18    145.93 o 
   2  -2   5    36126.41    35318.99    929.33 o 
   3  -2   5       56.96       34.48     16.94 o 
   4  -2   5       48.42       55.60     35.63 o 
   5  -2   5     2736.69     2757.06    144.72 o 
   6  -2   5     8546.39     8373.34    598.23 o 
   7  -2   5     4079.86     4025.93    209.28 o 
   8  -2   5      128.56       73.25     79.93 o 
   9  -2   5      280.43      368.02     63.57 o 
  -9  -1   5     1528.48     1667.38    230.14 o 
  -8  -1   5      135.49      203.06     97.43 o 
  -7  -1   5      520.02      783.99    138.42 o 
  -6  -1   5       15.03       49.79     21.92 o 
  -5  -1   5     5006.59     4525.89    186.68 o 
  -4  -1   5    26939.36    25910.24   1273.34 o 
  -3  -1   5      451.89      414.03     46.33 o 
  -2  -1   5     2671.31     2762.13    153.13 o 
  -1  -1   5       62.40       65.50     12.56 o 
   0  -1   5    56129.29    53968.77    556.77 o 
   1  -1   5    33644.27    32906.87    464.28 o 
   2  -1   5     9467.75     9430.52    231.59 o 
   3  -1   5     1542.88     1501.09     64.98 o 
   4  -1   5     1567.00     1615.25     94.10 o 
   5  -1   5    22623.18    22973.71    391.40 o 
   6  -1   5      762.86      925.26    151.33 o 
   7  -1   5      577.71      540.58     73.91 o 
   8  -1   5        9.51      -37.81     37.81 o 
   9  -1   5       38.06       23.49     53.93 o 
  -9   0   5      181.16       95.47     72.48 o 
  -8   0   5      868.45      779.35    152.10 o 
  -7   0   5       31.37       16.09     57.65 o 
  -6   0   5     3521.57     3525.90    260.99 o 
  -5   0   5     7515.97     8032.12    372.57 o 
  -4   0   5    12762.21    12159.51    593.27 o 
  -3   0   5     4564.70     4640.10    180.85 o 
  -2   0   5     1502.89     1521.24     50.59 o 
  -1   0   5    52614.15    50846.96    588.58 o 
   0   0   5      774.53      839.24     33.09 o 
   1   0   5    21584.47    21476.87    281.33 o 
   2   0   5     2322.61     2340.16     90.11 o 
   3   0   5     2891.73     2891.44    106.36 o 
   4   0   5    56238.45    53883.07   2614.84 o 
   5   0   5      632.27      772.22     71.39 o 
   6   0   5     2953.84     3086.81    155.85 o 
   7   0   5       67.55       56.44     32.43 o 
   8   0   5      511.94      418.23     73.15 o 
   9   0   5     1939.84     1670.40    150.53 o 
  -9   1   5     1165.51      837.59    166.25 o 
  -8   1   5        0.40      -83.22     83.22 o 
  -7   1   5     1603.74     2076.94    220.91 o 
  -6   1   5     2123.64     2239.30    212.88 o 
  -5   1   5    16639.92    17537.87    602.57 o 
  -4   1   5     4430.46     4517.80    205.89 o 
  -3   1   5       94.16       85.78     39.01 o 
  -2   1   5    35820.75    34970.82   1490.12 o 
  -1   1   5     3594.36     3729.29     71.09 o 
   0   1   5    61413.18    60813.00    482.12 o 
   1   1   5      106.55      106.13     11.49 o 
   2   1   5     1081.95     1087.11     28.49 o 
   3   1   5    23257.20    23283.61    494.13 o 
   4   1   5     9288.72     8596.28    450.74 o 
   5   1   5     5198.11     5353.62    185.00 o 
   6   1   5       76.92      131.29     40.60 o 
   7   1   5      794.36      788.41     86.89 o 
   8   1   5      476.97      484.44     75.62 o 
   9   1   5      429.86      352.95     70.01 o 
  -9   2   5       78.38       75.07     91.19 o 
  -8   2   5      115.03      116.84     89.29 o 
  -7   2   5      192.90      290.36     93.00 o 
  -6   2   5    10701.66    10323.20    420.89 o 
  -5   2   5      694.30      757.12     51.39 o 
  -4   2   5        6.84       14.70     16.93 o 
  -3   2   5     5278.30     5361.57    253.08 o 
  -2   2   5    14142.58    14387.57   1262.49 o 
  -1   2   5    49694.15    48448.57   1470.67 o 
   0   2   5       44.91       71.54     14.35 o 
   1   2   5      845.25      934.49     37.39 o 
   2   2   5    13028.30    12857.86    309.33 o 
   3   2   5    28575.46    27768.25    323.39 o 
   4   2   5    12005.84    11478.93    386.12 o 
   5   2   5      261.29      329.71     38.38 o 
   6   2   5     2749.67     2435.10    130.56 o 
   7   2   5      213.86      267.23     60.87 o 
   8   2   5     3628.85     3799.37    200.42 o 
   9   2   5       68.03       76.95     46.35 o 
  -9   3   5       76.92       34.01     84.51 o 
  -8   3   5      575.85      685.73    153.80 o 
  -7   3   5     5737.72     4907.51    360.43 o 
  -6   3   5      152.80      154.98     75.60 o 
  -5   3   5      155.77      155.42     20.59 o 
  -4   3   5      461.99      477.67     81.51 o 
  -3   3   5    21818.60    22149.00    631.83 o 
  -2   3   5    28931.15    28061.14   1528.80 o 
  -1   3   5     6238.50     6324.12    161.78 o 
   0   3   5     3029.97     3171.91    132.66 o 
   1   3   5      306.73      340.76     19.73 o 
   2   3   5    42620.70    42644.57    438.05 o 
   3   3   5     5342.06     5358.48    101.79 o 
   4   3   5     4065.90     3941.49     91.22 o 
   5   3   5      110.50       73.11     36.05 o 
   6   3   5      334.18      349.08     43.48 o 
   7   3   5     6563.32     6026.49    229.70 o 
   8   3   5       62.04       48.63     46.42 o 
   9   3   5      130.65      158.09     56.51 o 
  -8   4   5     1134.63     1051.72    194.04 o 
  -7   4   5     2689.78     2668.15    274.30 o 
  -6   4   5     1259.39     1321.20    174.47 o 
  -5   4   5      162.72      144.64     25.08 o 
  -4   4   5     9067.46     9585.32    419.05 o 
  -3   4   5     1229.41     1127.78    103.88 o 
  -2   4   5    15638.09    17177.75    516.76 o 
  -1   4   5     1547.60     1643.79     67.36 o 
   0   4   5      821.50      798.92     78.05 o 
   1   4   5    31453.26    30415.44    641.32 o 
   2   4   5       46.81       49.08     10.42 o 
   3   4   5     9574.82     9628.88    180.68 o 
   4   4   5       75.68       75.09     15.86 o 
   5   4   5     1219.02     1201.46     68.38 o 
   6   4   5     8719.32     8779.53    217.86 o 
   7   4   5      609.06      603.86     59.83 o 
   8   4   5       91.78      194.17     47.32 o 
   9   4   5       35.44        1.57     32.53 o 
  -8   5   5     1960.98     1713.04    233.51 o 
  -7   5   5      510.06      480.71    124.48 o 
  -6   5   5      154.81      165.41     79.51 o 
  -5   5   5     7109.59     7055.73    389.81 o 
  -4   5   5      268.01      374.01     85.02 o 
  -3   5   5    23420.29    22273.57   2215.95 o 
  -2   5   5     4063.67     4135.92    237.48 o 
  -1   5   5     8180.74     8767.21    225.54 o 
   0   5   5    13753.34    14071.11    242.18 o 
   1   5   5     9187.42     9130.53    219.10 o 
   2   5   5    12896.72    13010.10    215.90 o 
   3   5   5     1008.54     1019.28     51.14 o 
   4   5   5     2004.63     2114.71     71.63 o 
   5   5   5     2973.15     2943.76    111.83 o 
   6   5   5     4682.89     4760.08    156.01 o 
   7   5   5      601.59      737.14     66.59 o 
   8   5   5       14.80       34.21     29.97 o 
   9   5   5      226.92      246.91     86.33 o 
  -8   6   5      250.33      394.36    131.28 o 
  -7   6   5      128.00      288.62    113.18 o 
  -6   6   5      542.92      500.24    133.01 o 
  -5   6   5     5198.14     5190.04    343.52 o 
  -4   6   5    17238.81    18043.07    461.01 o 
  -3   6   5      376.28      374.36     88.19 o 
  -2   6   5      357.93      311.19     42.93 o 
  -1   6   5     2204.38     2414.95    167.77 o 
   0   6   5    27064.50    27610.44    491.35 o 
   1   6   5     6105.88     5620.62    205.43 o 
   2   6   5     1528.30     1614.09     69.99 o 
   3   6   5     2065.84     2140.36     83.07 o 
   4   6   5      423.33      498.00     54.68 o 
   5   6   5     7845.14     8074.84    203.43 o 
   6   6   5      275.22      261.79     37.49 o 
   7   6   5        8.21        8.35     32.16 o 
   8   6   5      262.77      196.68     42.76 o 
  -8   7   5      179.49      207.60    121.79 o 
  -7   7   5        8.51      -83.48     83.48 o 
  -6   7   5     3263.99     3199.71    292.16 o 
  -5   7   5     9134.00     8082.61    465.58 o 
  -4   7   5      113.87      134.92     77.19 o 
  -3   7   5        2.25       21.57     26.38 o 
  -2   7   5       51.37       89.20     28.16 o 
  -1   7   5    30691.59    32288.18    853.81 o 
   0   7   5     5153.11     5331.39    174.50 o 
   1   7   5     3721.46     3587.56    189.90 o 
   2   7   5      147.19      162.10     31.82 o 
   3   7   5     2344.45     2516.41    104.99 o 
   4   7   5    13596.15    14078.66    341.71 o 
   5   7   5       57.39       87.31     34.07 o 
   6   7   5      215.74      189.64     59.01 o 
   7   7   5       12.22       57.42     31.42 o 
   8   7   5      382.88      386.85     72.89 o 
  -7   8   5     1654.26     1719.94    235.24 o 
  -6   8   5      697.54      618.34    139.67 o 
  -5   8   5     3019.82     3497.46    301.01 o 
  -4   8   5      144.04      192.03     40.74 o 
  -3   8   5      860.06      891.89     72.23 o 
  -2   8   5    13258.08    13990.02    537.06 o 
  -1   8   5       57.93       48.50     34.45 o 
   0   8   5     8931.41     9056.92    248.74 o 
   1   8   5       80.46       85.88     36.68 o 
   2   8   5     2107.52     1997.37    115.56 o 
   3   8   5     8463.71     8832.58    258.47 o 
   4   8   5     1949.05     2024.79    124.07 o 
   5   8   5      380.79      474.07     64.42 o 
   6   8   5       40.60       58.89     44.99 o 
   7   8   5     1172.43     1087.51     86.13 o 
  -7   9   5       86.98      195.64    123.71 o 
  -6   9   5     2741.33     2600.37    283.45 o 
  -5   9   5      342.06      358.28     95.00 o 
  -4   9   5      972.49      914.56    153.01 o 
  -3   9   5     3524.97     3503.80    272.89 o 
  -2   9   5     1413.14     1746.68    181.29 o 
  -1   9   5     9116.27     9724.76    421.55 o 
   0   9   5      617.18      696.10    101.53 o 
   1   9   5     3136.55     2721.09    192.36 o 
   2   9   5     2821.18     2775.42    144.31 o 
   3   9   5     5059.08     5122.60    199.80 o 
   4   9   5     1896.56     1915.21    128.00 o 
   5   9   5        3.93       62.87     36.13 o 
   6   9   5      787.17      751.86    175.56 o 
   7   9   5      256.05      314.47     64.01 o 
  -6  10   5       44.82      144.46     99.74 o 
  -5  10   5      139.51      113.72     71.32 o 
  -4  10   5      179.93      232.69     93.79 o 
  -3  10   5     6753.92     6513.29    389.56 o 
  -2  10   5     3374.56     3674.98    275.78 o 
  -1  10   5        1.27       26.58     48.16 o 
   0  10   5      536.56      562.74     97.84 o 
   1  10   5       59.98       78.79     52.69 o 
   2  10   5     6625.54     6621.99    287.35 o 
   3  10   5      692.62      559.26     70.66 o 
   4  10   5       32.38       11.03     32.50 o 
   5  10   5      240.39      195.52     52.19 o 
   6  10   5       16.83       48.06     60.85 o 
  -5  11   5       81.85       14.01     51.22 o 
  -4  11   5     4263.66     3994.07    330.43 o 
  -3  11   5     1699.09     1995.27    223.64 o 
  -2  11   5       61.32       27.91     59.34 o 
  -1  11   5      190.67      271.11     85.67 o 
   0  11   5      861.80      888.08    132.27 o 
   1  11   5     7680.35     7622.66    395.84 o 
   2  11   5      364.69      371.77     65.45 o 
   3  11   5       58.84       82.76     38.34 o 
   4  11   5       13.16       33.42     27.35 o 
   5  11   5      314.90      384.24    123.73 o 
  -4  12   5       17.15       54.90     87.28 o 
  -3  12   5     1537.52     1402.97    200.89 o 
  -2  12   5       18.94       76.18     56.43 o 
  -1  12   5     1689.81     1608.29    188.56 o 
   0  12   5     2227.63     2204.10    214.91 o 
   1  12   5      221.06      232.15     57.09 o 
   2  12   5      493.62      375.66     91.26 o 
   3  12   5       17.40        8.72     30.18 o 
   4  12   5      717.51      750.61     74.19 o 
  -2  13   5      967.18      931.85    158.11 o 
  -1  13   5     1020.12     1207.18    175.33 o 
   0  13   5      972.38      951.19    153.45 o 
   1  13   5      772.89      868.27    105.91 o 
   2  13   5       45.44       -5.49     59.12 o 
  -2 -11   6     1088.22     1177.03    175.29 o 
  -1 -11   6      264.38      280.04    107.00 o 
   0 -11   6        3.56       -0.58     60.21 o 
   1 -11   6      830.25      740.58    144.65 o 
   2 -11   6        6.13      -40.20     56.32 o 
   3 -11   6     2342.26     2310.02    256.96 o 
  -4 -10   6        7.98       61.01     71.96 o 
  -3 -10   6     1528.00     1446.60    198.42 o 
  -2 -10   6      476.67      431.36    103.22 o 
  -1 -10   6      220.44      116.99     63.82 o 
   0 -10   6       45.28       78.11     61.37 o 
   1 -10   6      579.33      510.51    118.12 o 
   2 -10   6     5057.91     4701.74    337.26 o 
   3 -10   6        1.40      -11.72     54.71 o 
   4 -10   6       13.61       70.85     72.64 o 
   5 -10   6      346.35      277.68    106.25 o 
  -5  -9   6      100.20      216.14     95.27 o 
  -4  -9   6     1586.77     1644.07    211.07 o 
  -3  -9   6       20.39       28.65     51.37 o 
  -2  -9   6     2196.83     2208.15    205.65 o 
  -1  -9   6       10.94      -29.70     51.04 o 
   0  -9   6     3471.27     3400.62    271.29 o 
   1  -9   6     3351.76     3098.45    251.62 o 
   2  -9   6       52.58       30.14     39.44 o 
   3  -9   6      765.96      726.92    133.94 o 
   4  -9   6        4.78       -5.23     60.10 o 
   5  -9   6     2361.17     2400.44    253.09 o 
   6  -9   6      578.43      673.02    147.97 o 
  -6  -8   6      127.48      238.92     98.49 o 
  -5  -8   6      532.84      712.00    142.97 o 
  -4  -8   6      432.72      520.91    121.61 o 
  -3  -8   6     2936.08     3041.29    267.49 o 
  -2  -8   6      183.79      184.74     33.41 o 
  -1  -8   6     2909.89     3002.81    224.77 o 
   0  -8   6     3731.94     3726.95    260.44 o 
   1  -8   6      607.31      667.91     57.14 o 
   2  -8   6     2077.96     1839.02    183.98 o 
   3  -8   6       26.44       99.26     73.42 o 
   4  -8   6     4810.95     4640.88    328.79 o 
   5  -8   6      133.75      166.53     83.29 o 
   6  -8   6     1272.11     1029.55    173.39 o 
   7  -8   6        6.59      -81.26     81.26 o 
  -6  -7   6      219.25      288.63    101.54 o 
  -5  -7   6     2172.88     2256.69    235.25 o 
  -4  -7   6     2701.74     2752.66    249.87 o 
  -3  -7   6      848.36      839.38     59.65 o 
  -2  -7   6     3636.77     3458.48    138.29 o 
  -1  -7   6      335.03      261.33     72.88 o 
   0  -7   6     9741.48     9676.34    409.44 o 
   1  -7   6     1248.23     1235.98     79.87 o 
   2  -7   6      424.56      365.95     78.93 o 
   3  -7   6      792.74      879.14    136.87 o 
   4  -7   6      251.00      344.41     92.93 o 
   5  -7   6     4766.10     4694.54    233.86 o 
   6  -7   6      135.44      149.67     91.05 o 
   7  -7   6       78.16       15.26     57.42 o 
  -7  -6   6       20.19       46.43     64.96 o 
  -6  -6   6     2916.74     2960.75    270.66 o 
  -5  -6   6      525.53      590.85    123.66 o 
  -4  -6   6     2527.95     2554.05    227.94 o 
  -3  -6   6     1533.86     1451.82     70.15 o 
  -2  -6   6      886.99      961.93     58.51 o 
  -1  -6   6    15269.62    15271.60    515.14 o 
   0  -6   6      152.79      149.47     59.30 o 
   1  -6   6      162.49      161.50     32.06 o 
   2  -6   6     3600.43     4145.71    253.34 o 
   3  -6   6     3803.53     3682.50    253.73 o 
   4  -6   6     6648.18     6754.84    260.60 o 
   5  -6   6       35.51        5.32     32.69 o 
   6  -6   6      280.62      333.85     89.42 o 
   7  -6   6        4.94       50.56     95.79 o 
   8  -6   6     1081.65      997.79    120.18 o 
  -7  -5   6      968.67      925.50    161.69 o 
  -6  -5   6       13.03       -7.15     41.74 o 
  -5  -5   6     2152.28     2079.55    209.80 o 
  -4  -5   6      496.68      503.34     55.68 o 
  -3  -5   6     4639.05     4425.32    343.23 o 
  -2  -5   6    15648.20    15540.41    259.45 o 
  -1  -5   6     2278.24     2401.76    170.14 o 
   0  -5   6     2203.50     1897.19    322.31 o 
   1  -5   6      311.36      342.89     40.19 o 
   2  -5   6    24722.16    24538.80    504.22 o 
   3  -5   6     6524.94     6942.55    237.28 o 
   4  -5   6     1619.90     1581.59     98.45 o 
   5  -5   6      566.40      499.69     71.35 o 
   6  -5   6      111.88       95.39     39.74 o 
   7  -5   6     4270.68     3845.26    210.60 o 
   8  -5   6       74.80      125.66     56.53 o 
  -8  -4   6      113.21      205.92     95.87 o 
  -7  -4   6      473.78      442.48     67.03 o 
  -6  -4   6     1982.67     2092.90    213.07 o 
  -5  -4   6       93.01      119.66     64.35 o 
  -4  -4   6     4483.61     4916.54    290.41 o 
  -3  -4   6      800.22     1029.97    127.00 o 
  -2  -4   6     9610.28     8534.12    625.23 o 
  -1  -4   6     7953.13     7173.90    806.11 o 
   0  -4   6     1984.07     1980.10    142.56 o 
   1  -4   6    20290.64    17797.58    785.64 o 
   2  -4   6      300.22      326.62     47.70 o 
   3  -4   6    11821.65    12262.24    315.01 o 
   4  -4   6      131.10      121.25     35.59 o 
   5  -4   6       44.35       51.74     31.63 o 
   6  -4   6     8829.99     8764.27    301.41 o 
   7  -4   6       20.92       59.08     47.43 o 
   8  -4   6      604.53      412.65    103.91 o 
  -8  -3   6     1005.59      969.08    163.14 o 
  -7  -3   6      875.77      774.58     78.48 o 
  -6  -3   6        4.25       18.23     51.94 o 
  -5  -3   6     3317.21     3197.81    239.97 o 
  -4  -3   6      167.53      119.93     54.35 o 
  -3  -3   6    10996.78    10432.43    407.42 o 
  -2  -3   6     2420.42     2357.78    165.26 o 
  -1  -3   6      465.35      511.71     49.39 o 
   0  -3   6    28849.66    28268.10   1744.11 o 
   1  -3   6     1708.61     1688.93     61.85 o 
   2  -3   6    23084.42    24632.95    535.66 o 
   3  -3   6      836.06      898.46     56.88 o 
   4  -3   6     1405.10     1407.97     95.64 o 
   5  -3   6     4217.02     4110.76    180.47 o 
   6  -3   6     2858.75     2756.59    250.53 o 
   7  -3   6     6240.12     6146.35    257.68 o 
   8  -3   6      395.32      447.17     99.86 o 
   9  -3   6      239.24      146.32     65.57 o 
  -8  -2   6      270.52      358.75    116.20 o 
  -7  -2   6      456.66      703.57    131.75 o 
  -6  -2   6      111.25      135.20     34.87 o 
  -5  -2   6     2314.86     2116.76    114.26 o 
  -4  -2   6    14230.54    14085.65    441.14 o 
  -3  -2   6       62.51       36.14     25.68 o 
  -2  -2   6     5411.07     5829.71    257.71 o 
  -1  -2   6      403.84      399.73     41.42 o 
   0  -2   6    20402.46    20253.25    240.65 o 
   1  -2   6    28805.88    28324.93    295.54 o 
   2  -2   6     2814.99     3073.31    101.68 o 
   3  -2   6      111.73      112.92     16.76 o 
   4  -2   6     2143.90     2420.05    122.37 o 
   5  -2   6     8634.78     8688.74    605.98 o 
   6  -2   6     2410.59     2385.04    175.94 o 
   7  -2   6      939.05      922.27    106.98 o 
   8  -2   6     1075.81     1160.88    173.56 o 
   9  -2   6       80.33      119.75     48.01 o 
  -8  -1   6      283.81      321.39    110.49 o 
  -7  -1   6      820.49      972.80    155.59 o 
  -6  -1   6     2180.31     2001.06    127.98 o 
  -5  -1   6     7675.56     7208.16    287.74 o 
  -4  -1   6      692.87      662.59     45.84 o 
  -3  -1   6     3274.20     3183.44    180.68 o 
  -2  -1   6      823.75      765.38     49.65 o 
  -1  -1   6    33067.41    32326.63    416.62 o 
   0  -1   6    14446.37    14869.13    215.73 o 
   1  -1   6     6479.26     6851.43    123.16 o 
   2  -1   6       46.53       66.26     11.71 o 
   3  -1   6     1154.18     1128.69     67.61 o 
   4  -1   6    30994.54    32095.56    575.05 o 
   5  -1   6     1657.00     1692.65    109.36 o 
   6  -1   6     2140.29     2011.91    127.19 o 
   7  -1   6       18.49        2.28     38.85 o 
   8  -1   6      233.38      167.54     42.16 o 
   9  -1   6     2608.34     2215.02    172.83 o 
  -9   0   6     1051.11     1076.62    193.77 o 
  -8   0   6       69.45      185.77     86.22 o 
  -7   0   6     1448.62     1641.36    197.07 o 
  -6   0   6     2792.54     3076.41    242.34 o 
  -5   0   6     9507.99     9352.74    417.63 o 
  -4   0   6    10508.45     9868.34    409.76 o 
  -3   0   6      649.83      646.60     44.22 o 
  -2   0   6    33798.73    33051.77    504.14 o 
  -1   0   6       39.30      101.95     20.44 o 
   0   0   6    31994.81    31790.39    333.65 o 
   1   0   6     3265.30     3482.43     56.82 o 
   2   0   6      102.97      100.15     10.15 o 
   3   0   6    30328.22    30271.34   1097.17 o 
   4   0   6       54.99       37.87     15.43 o 
   5   0   6     1886.96     2055.36    116.17 o 
   6   0   6       52.79       63.97     33.81 o 
   7   0   6     1126.47     1190.44    109.40 o 
   8   0   6     1192.91      973.38    105.53 o 
   9   0   6      289.66      280.76     70.51 o 
  -9   1   6      332.80      265.13    114.38 o 
  -8   1   6      221.57      365.26    110.94 o 
  -7   1   6       18.72        7.75     68.57 o 
  -6   1   6     6987.14     7201.21    394.91 o 
  -5   1   6     1739.32     1534.31    164.10 o 
  -4   1   6     2163.65     2010.93    240.70 o 
  -3   1   6    18057.62    18522.95    542.23 o 
  -2   1   6     2035.14     1989.00     94.41 o 
  -1   1   6    59726.41    58945.39   1550.03 o 
   0   1   6      223.42      253.13     13.37 o 
   1   1   6     2188.08     2154.39     36.08 o 
   2   1   6    26019.65    25325.50    323.99 o 
   3   1   6    18480.83    18347.00    537.62 o 
   4   1   6     1508.58     1498.22     62.94 o 
   5   1   6      144.43      147.81     35.26 o 
   6   1   6     4253.31     3953.36    173.86 o 
   7   1   6      227.61      242.49     53.71 o 
   8   1   6     1675.66     1855.38    141.39 o 
   9   1   6      390.71      367.31     70.30 o 
  -9   2   6      332.19      349.92    120.30 o 
  -8   2   6      337.09      301.79    107.71 o 
  -7   2   6     6786.55     6626.88    409.38 o 
  -6   2   6      430.63      390.65     59.21 o 
  -5   2   6      366.49      304.27     36.19 o 
  -4   2   6     1804.45     1872.33    164.21 o 
  -3   2   6    19327.86    20620.16    595.16 o 
  -2   2   6    57245.99    55963.07   3578.47 o 
  -1   2   6      764.05      850.05     59.75 o 
   0   2   6    11609.93    12403.72    160.92 o 
   1   2   6     6360.72     6490.89    102.39 o 
   2   2   6    33865.92    34367.61    797.27 o 
   3   2   6    11027.42    10788.53    177.26 o 
   4   2   6     7611.95     7483.98    181.68 o 
   5   2   6     2697.09     2755.48    124.93 o 
   6   2   6       41.30      175.69    132.14 o 
   7   2   6     4956.91     4853.70    208.72 o 
   8   2   6        5.29       89.90     42.39 o 
   9   2   6       67.64        7.58     56.22 o 
  -8   3   6     2645.82     2353.18    267.86 o 
  -7   3   6     1846.25     1874.21    220.40 o 
  -6   3   6      627.31      786.51    136.51 o 
  -5   3   6      276.40      315.22     81.45 o 
  -4   3   6    17072.19    16649.69    567.94 o 
  -3   3   6     7341.98     7884.34    326.82 o 
  -2   3   6     1900.22     1907.54    135.28 o 
  -1   3   6        7.52       80.92     31.82 o 
   0   3   6       14.43       20.82      9.27 o 
   1   3   6    47770.13    46523.88    793.33 o 
   2   3   6     4723.49     4461.84    165.66 o 
   3   3   6     4408.35     4527.81     83.65 o 
   4   3   6      476.08      487.15     25.90 o 
   5   3   6     1328.44     1483.65     75.54 o 
   6   3   6     8622.46     8439.59    212.04 o 
   7   3   6        0.61       23.07     39.91 o 
   8   3   6      306.63      314.76     60.17 o 
   9   3   6      147.37      136.62     47.22 o 
  -8   4   6     1024.30      722.33    153.60 o 
  -7   4   6      366.56      248.92    100.56 o 
  -6   4   6       58.25       94.77     61.12 o 
  -5   4   6    14074.60    11259.06   1545.87 o 
  -4   4   6       68.85       55.95     38.52 o 
  -3   4   6    15860.47    14882.84   1052.68 o 
  -2   4   6     2922.18     2969.98    182.50 o 
  -1   4   6     4555.01     4459.32    187.33 o 
   0   4   6    39244.06    39215.43   1239.37 o 
   1   4   6     4929.37     4974.80    254.64 o 
   2   4   6    19981.19    20128.05    309.71 o 
   3   4   6      218.53      226.81     19.29 o 
   4   4   6     2330.33     2419.80     83.48 o 
   5   4   6     7552.77     7518.12    168.78 o 
   6   4   6     1713.62     1705.81     96.61 o 
   7   4   6      292.30      328.66     52.03 o 
   8   4   6      201.20      215.90     52.11 o 
   9   4   6      598.57      523.99    114.33 o 
  -8   5   6      287.44      244.87    109.76 o 
  -7   5   6        5.07      111.19     89.45 o 
  -6   5   6     4209.81     4327.97    332.00 o 
  -5   5   6     2297.10     2171.74    214.52 o 
  -4   5   6    11799.36    11744.78    493.89 o 
  -3   5   6        9.94       17.61     17.42 o 
  -2   5   6     3763.65     3707.45    218.00 o 
  -1   5   6    15554.25    17002.31    596.73 o 
   0   5   6    16057.85    15542.76    263.78 o 
   1   5   6     8055.22     8079.98    299.60 o 
   2   5   6       81.40      146.58     20.23 o 
   3   5   6     7565.04     8153.62    193.95 o 
   4   5   6     6329.92     6633.25    137.04 o 
   5   5   6     4822.03     4869.13    146.38 o 
   6   5   6      939.00      993.65     71.48 o 
   7   5   6        3.09       34.15     26.28 o 
   8   5   6      747.87      756.44     72.19 o 
  -8   6   6       27.12      -61.14     70.35 o 
  -7   6   6      295.65      480.54    123.32 o 
  -6   6   6     3016.64     3166.76    288.57 o 
  -5   6   6     8538.29     8616.24    457.69 o 
  -4   6   6       39.98       84.29     27.05 o 
  -3   6   6      267.13      261.24     40.64 o 
  -2   6   6     1867.48     1959.07    107.31 o 
  -1   6   6    31161.46    32361.89    581.33 o 
   0   6   6     9798.08     9390.19    334.20 o 
   1   6   6     1709.38     1709.64     96.81 o 
   2   6   6     1612.50     1695.43    109.51 o 
   3   6   6        1.29       23.32     12.82 o 
   4   6   6    10989.71    10899.10    271.57 o 
   5   6   6       14.14       25.61     24.05 o 
   6   6   6      268.50      340.07     47.48 o 
   7   6   6      849.48      871.72     74.01 o 
   8   6   6      128.80       74.78     39.08 o 
  -7   7   6     1664.88     1767.43    168.55 o 
  -6   7   6     2125.47     2074.69    169.83 o 
  -5   7   6      828.49      798.78    151.17 o 
  -4   7   6       37.92      -61.65     61.65 o 
  -3   7   6       87.38       92.76     28.01 o 
  -2   7   6    23023.54    23700.24    481.88 o 
  -1   7   6     1352.01     1471.11    139.70 o 
   0   7   6     3196.65     3521.87    198.98 o 
   1   7   6      772.92      777.79     63.82 o 
   2   7   6     1356.38     1367.96     86.35 o 
   3   7   6    14654.13    14736.13    325.12 o 
   4   7   6      269.56      331.37     68.99 o 
   5   7   6       89.23       76.56     25.74 o 
   6   7   6      920.57      843.50     69.16 o 
   7   7   6      914.50      969.90     78.19 o 
   8   7   6      411.59      475.48     81.38 o 
  -7   8   6      159.43      139.11    111.03 o 
  -6   8   6     2027.05     1772.58    237.79 o 
  -5   8   6      271.40      323.53     98.81 o 
  -4   8   6      190.27      197.16     80.73 o 
  -3   8   6     8435.19     8860.57    267.57 o 
  -2   8   6      101.70      146.23     64.99 o 
  -1   8   6     8475.10     8633.60    376.93 o 
   0   8   6      103.31       40.86     30.98 o 
   1   8   6     2328.80     2133.08    118.47 o 
   2   8   6     7883.94     7834.92    236.85 o 
   3   8   6     3441.82     3314.24    155.73 o 
   4   8   6      884.40     1066.34    117.16 o 
   5   8   6      226.29      205.40     46.97 o 
   6   8   6     1498.81     1460.16     94.58 o 
   7   8   6      268.87      228.73     56.82 o 
  -6   9   6       52.99      -69.84     88.06 o 
  -5   9   6       93.64      160.26     89.11 o 
  -4   9   6     1021.29     1125.47    166.35 o 
  -3   9   6     2961.86     2947.44    252.85 o 
  -2   9   6     3526.00     3116.73    265.22 o 
  -1   9   6      149.94      172.23     65.54 o 
   0   9   6     2298.98     2407.35    182.80 o 
   1   9   6     2263.06     2251.18    287.94 o 
   2   9   6     4163.22     4031.86    174.99 o 
   3   9   6      904.96      938.28     83.53 o 
   4   9   6       45.13      -20.59     33.50 o 
   5   9   6     1148.73      980.12     92.67 o 
   6   9   6       40.10       18.98     32.03 o 
   7   9   6      425.68      520.12     75.45 o 
  -6  10   6       65.62      127.33     78.61 o 
  -5  10   6       79.67      117.86     86.45 o 
  -4  10   6     6734.44     7047.33    428.69 o 
  -3  10   6     3103.11     3482.46    283.06 o 
  -2  10   6        1.66      -31.24     46.55 o 
  -1  10   6      562.05      683.82    116.09 o 
   0  10   6      279.69      324.11     80.99 o 
   1  10   6     8384.27     8309.46    452.32 o 
   2  10   6      473.26      489.38     71.79 o 
   3  10   6       37.89       68.95     33.18 o 
   4  10   6      313.16      229.29     47.71 o 
   5  10   6      130.36      168.39     51.90 o 
   6  10   6      700.98      667.48    124.32 o 
  -5  11   6     2484.27     2238.86    265.96 o 
  -4  11   6      200.65       93.39     83.45 o 
  -3  11   6      931.81      739.12    157.81 o 
  -2  11   6      182.51      327.72     99.08 o 
  -1  11   6      452.71      482.19    105.49 o 
   0  11   6     4721.88     5026.40    305.83 o 
   1  11   6        1.39        5.99     29.99 o 
   2  11   6       16.73       53.85     32.17 o 
   3  11   6       85.10       21.88     33.74 o 
   4  11   6      574.77      586.66     61.24 o 
   5  11   6      683.81      766.29    131.52 o 
  -4  12   6     1001.62      847.73    167.74 o 
  -3  12   6       47.77      -78.15     78.15 o 
  -2  12   6     1755.95     2048.63    217.23 o 
  -1  12   6     2329.70     2666.86    244.77 o 
   0  12   6      700.25      626.57    115.32 o 
   1  12   6      525.46      532.02     75.42 o 
   2  12   6        3.24       20.92     42.28 o 
   3  12   6      811.44      846.85     94.96 o 
   4  12   6      173.10      125.80     41.89 o 
  -2  13   6      262.82      457.13    112.75 o 
  -1  13   6     1787.63     1737.71    208.10 o 
   0  13   6      528.59      596.76    121.32 o 
   1  13   6        8.78       88.55     44.30 o 
   2  13   6      646.82      816.50     99.39 o 
  -2 -11   7      329.20      386.99    116.52 o 
  -1 -11   7       26.13       31.51     71.38 o 
   0 -11   7      387.83      436.47    120.29 o 
   1 -11   7        3.98      129.25     77.56 o 
   2 -11   7     2975.65     3043.94    289.93 o 
   3 -11   7      155.30      254.04    107.43 o 
  -3 -10   7      119.59       74.22     76.10 o 
  -2 -10   7      160.10      125.92     59.27 o 
  -1 -10   7        9.27      -38.21     56.11 o 
   0 -10   7      234.36      281.09     97.98 o 
   1 -10   7     3479.53     3492.67    294.35 o 
   2 -10   7       55.28       11.02     55.72 o 
   3 -10   7       30.07      -83.28     89.89 o 
   4 -10   7       98.16       30.07     49.89 o 
  -5  -9   7     1013.05     1157.48    191.31 o 
  -4  -9   7      120.16      111.72     74.66 o 
  -3  -9   7      411.50      503.02    119.32 o 
  -2  -9   7       44.53       15.87     37.64 o 
  -1  -9   7     1586.34     1365.42    165.73 o 
   0  -9   7     3526.47     3220.87    267.32 o 
   1  -9   7       47.33       85.89     68.68 o 
   2  -9   7      498.41      400.95    101.32 o 
   3  -9   7      138.18      137.90     63.69 o 
   4  -9   7     3817.46     3726.94    308.71 o 
   5  -9   7     1078.92     1008.35    174.26 o 
   6  -9   7      357.08      214.12     94.67 o 
  -5  -8   7      488.35      618.30    147.38 o 
  -4  -8   7     1258.15     1369.62    186.33 o 
  -3  -8   7       24.16       68.78     51.10 o 
  -2  -8   7     2830.04     2909.46    236.83 o 
  -1  -8   7     1014.42     1205.49    145.01 o 
   0  -8   7     3475.20     3892.11    267.49 o 
   1  -8   7      391.02      443.26     91.14 o 
   2  -8   7        6.26      -64.18     64.18 o 
   3  -8   7     3646.65     3531.98    277.00 o 
   4  -8   7       62.33       83.32     61.73 o 
   5  -8   7     2180.82     2078.15    232.13 o 
   6  -8   7       12.23       30.00     86.02 o 
  -6  -7   7     1425.23     1607.33    207.40 o 
  -5  -7   7     1029.69     1177.01    179.22 o 
  -4  -7   7      728.53      975.37    149.21 o 
  -3  -7   7     2309.01     2550.87    235.94 o 
  -2  -7   7       19.49       17.75     37.66 o 
  -1  -7   7     8490.48     8541.87    392.05 o 
   0  -7   7      169.26      132.04     47.46 o 
   1  -7   7       14.94       30.46     23.87 o 
   2  -7   7     3263.75     2966.11    226.81 o 
   3  -7   7      260.61      305.86     88.20 o 
   4  -7   7     7077.02     7087.10    395.96 o 
   5  -7   7       65.37       23.22     41.57 o 
   6  -7   7      818.74      825.43    107.01 o 
   7  -7   7      467.07      484.69     91.02 o 
  -7  -6   7     1069.91     1363.39    195.43 o 
  -6  -6   7      167.45      195.81     84.25 o 
  -5  -6   7      606.22      607.56    129.24 o 
  -4  -6   7      860.25      888.50    138.23 o 
  -3  -6   7     1024.19     1184.90    155.29 o 
  -2  -6   7    16650.85    16218.69    345.54 o 
  -1  -6   7      750.05      541.26    108.64 o 
   0  -6   7      319.67      412.48     81.71 o 
   1  -6   7      973.54      919.49     70.89 o 
   2  -6   7    13221.86    13202.38    493.61 o 
   3  -6   7    11716.69    11913.97    384.88 o 
   4  -6   7     2385.10     2405.25    259.08 o 
   5  -6   7      236.15      295.63     80.98 o 
   6  -6   7      242.46      169.81    119.67 o 
   7  -6   7     2313.17     2111.66    164.36 o 
   8  -6   7      176.96      144.02     55.18 o 
  -7  -5   7       13.08        7.69     50.69 o 
  -6  -5   7      637.12      906.67    150.92 o 
  -5  -5   7      290.40      389.71     98.87 o 
  -4  -5   7     3094.08     3104.26    249.04 o 
  -3  -5   7     7020.99     7632.84    379.48 o 
  -2  -5   7     5343.35     5132.43    255.90 o 
  -1  -5   7      596.57      584.81    117.83 o 
   0  -5   7      256.61      198.72     31.47 o 
   1  -5   7    12927.01    11626.89    321.54 o 
   2  -5   7     6397.06     6498.69    251.00 o 
   3  -5   7     5420.94     5351.83    222.35 o 
   4  -5   7       93.74       66.77     83.51 o 
   5  -5   7       73.27       57.84     45.71 o 
   6  -5   7    11081.75    10602.99    636.84 o 
   7  -5   7      339.84      391.57     93.43 o 
   8  -5   7      246.78      229.72     64.88 o 
  -8  -4   7      171.58      296.97    116.50 o 
  -7  -4   7     1237.02     1230.28    183.27 o 
  -6  -4   7       93.55      193.77     89.74 o 
  -5  -4   7     4447.59     4301.73    296.87 o 
  -4  -4   7      832.35      723.57    120.42 o 
  -3  -4   7     9161.10     8695.16    392.18 o 
  -2  -4   7     2334.59     2467.54    189.26 o 
  -1  -4   7      708.16      657.21     42.85 o 
   0  -4   7    29463.65    27680.57   1612.44 o 
   1  -4   7      688.52      710.28     53.93 o 
   2  -4   7    17569.17    18798.35    403.65 o 
   3  -4   7      136.00      152.55     42.22 o 
   4  -4   7     2037.83     2086.65    118.54 o 
   5  -4   7     9987.58     9994.11    311.91 o 
   6  -4   7      859.27      776.62     89.25 o 
   7  -4   7     1937.98     1920.33    145.97 o 
   8  -4   7       43.45      -18.84     55.58 o 
  -8  -3   7      349.88      399.40    118.02 o 
  -7  -3   7      364.28      382.21    104.77 o 
  -6  -3   7     1385.47     1394.91    176.88 o 
  -5  -3   7      104.88      103.28     59.87 o 
  -4  -3   7     9281.37     9382.84    412.81 o 
  -3  -3   7      141.41      228.30     65.04 o 
  -2  -3   7      274.60      284.86     64.84 o 
  -1  -3   7     7999.20     7622.61    203.36 o 
   0  -3   7     3969.18     3983.64    118.65 o 
   1  -3   7    13538.77    12973.28    637.90 o 
   2  -3   7       58.10       63.66     40.99 o 
   3  -3   7     2182.17     2305.77     80.94 o 
   4  -3   7     4255.89     4054.97    140.76 o 
   5  -3   7     3348.38     3323.70    134.49 o 
   6  -3   7     5943.59     5591.00    341.88 o 
   7  -3   7      863.47      764.43     89.55 o 
   8  -3   7     1702.95     1700.60    143.86 o 
   9  -3   7      199.93      201.04     80.85 o 
  -8  -2   7      391.34      382.63    112.81 o 
  -7  -2   7      947.61      866.44    149.29 o 
  -6  -2   7      506.82      448.91     54.34 o 
  -5  -2   7    12725.26    13401.59    527.87 o 
  -4  -2   7       43.98       51.42     42.66 o 
  -3  -2   7      229.27      119.17     39.31 o 
  -2  -2   7     1700.91     1477.98     81.65 o 
  -1  -2   7    24586.07    23537.49    430.20 o 
   0  -2   7    14568.20    14324.10    210.11 o 
   1  -2   7     4699.06     4988.98     98.30 o 
   2  -2   7     8766.29     9549.25    304.66 o 
   3  -2   7       41.40       58.07     13.09 o 
   4  -2   7    13457.52    13949.73    346.57 o 
   5  -2   7     2889.60     3045.61    153.49 o 
   6  -2   7      800.05      773.55    135.10 o 
   7  -2   7     1255.23     1191.68    151.32 o 
   8  -2   7      281.85      264.99     94.79 o 
   9  -2   7     1507.21     1220.76    127.25 o 
  -8  -1   7      168.76      207.22     85.98 o 
  -7  -1   7     1176.20     1285.05    179.93 o 
  -6  -1   7     4361.73     4366.81    153.87 o 
  -5  -1   7     2188.40     2152.76    101.64 o 
  -4  -1   7     3742.09     3792.36    113.12 o 
  -3  -1   7      326.84      324.82     19.92 o 
  -2  -1   7    23478.52    22533.04    479.18 o 
  -1  -1   7     8911.12     8833.92    125.95 o 
   0  -1   7    12626.53    12718.73    199.09 o 
   1  -1   7     3304.99     3516.53     63.28 o 
   2  -1   7     5161.54     5290.46    141.19 o 
   3  -1   7    23773.52    23579.45   1068.17 o 
   4  -1   7      950.18      876.72     71.67 o 
   5  -1   7     2464.09     2294.36    145.24 o 
   6  -1   7      112.44      112.62     61.47 o 
   7  -1   7     1878.82     1751.09    131.92 o 
   8  -1   7     3504.08     3412.64    197.91 o 
   9  -1   7      338.61      281.36     67.28 o 
  -8   0   7      298.22      385.21    123.77 o 
  -7   0   7      335.41      334.20     81.80 o 
  -6   0   7     2788.99     2992.01    245.76 o 
  -5   0   7     1864.24     1688.20     90.48 o 
  -4   0   7      687.61      729.63     35.86 o 
  -3   0   7    25168.18    23660.06    619.95 o 
  -2   0   7      914.37      964.80     48.56 o 
  -1   0   7    31649.59    30912.81    409.01 o 
   0   0   7       17.34       72.44     28.07 o 
   1   0   7     7776.95     7853.75    106.37 o 
   2   0   7    24018.68    23151.98    500.37 o 
   3   0   7     8269.43     8279.26    329.90 o 
   4   0   7     1986.60     1673.36     87.11 o 
   5   0   7      456.15      371.47     48.64 o 
   6   0   7     8844.16     8565.94    221.44 o 
   7   0   7     1609.45     1671.25    102.02 o 
   8   0   7      855.90      841.41     79.39 o 
   9   0   7        7.60        4.93     42.59 o 
  -8   1   7      514.49      466.92    124.79 o 
  -7   1   7     4154.83     4507.68    332.99 o 
  -6   1   7     1125.50     1050.02    152.00 o 
  -5   1   7        6.81       13.08     41.84 o 
  -4   1   7     5389.41     4788.77    497.59 o 
  -3   1   7     1466.68     1343.77    122.01 o 
  -2   1   7    44755.04    45763.70   1014.12 o 
  -1   1   7        7.15       28.33      6.52 o 
   0   1   7      613.23      651.50     23.06 o 
   1   1   7    24060.87    23966.18    296.70 o 
   2   1   7    13769.61    13435.64    370.52 o 
   3   1   7     9027.69     9051.04    392.35 o 
   4   1   7     3886.62     3654.68     87.62 o 
   5   1   7     8064.31     7801.38    233.82 o 
   6   1   7     1259.59     1351.52    101.26 o 
   7   1   7     3569.99     3376.36    178.56 o 
   8   1   7      303.84      208.99     52.37 o 
   9   1   7        0.72       46.27     41.40 o 
  -8   2   7     2991.51     3034.79    299.97 o 
  -7   2   7      198.23      102.59     59.60 o 
  -6   2   7       51.63       76.17     56.19 o 
  -5   2   7     1073.52     1058.58    132.41 o 
  -4   2   7    12292.18    13204.89    490.54 o 
  -3   2   7    18701.02    20002.72    590.00 o 
  -2   2   7      334.31      381.68     58.66 o 
  -1   2   7     2849.52     3147.60    336.26 o 
   0   2   7        7.13       48.34     12.39 o 
   1   2   7    29534.14    28744.79    309.36 o 
   2   2   7    19370.13    20091.98    401.60 o 
   3   2   7     5362.21     5008.44    180.49 o 
   4   2   7     2695.99     2604.60     79.69 o 
   5   2   7     1308.58     1181.40    115.95 o 
   6   2   7     6971.93     6629.57    227.41 o 
   7   2   7      149.66      207.83     49.34 o 
   8   2   7      130.35      157.78     50.29 o 
   9   2   7      518.20      514.57     96.15 o 
  -8   3   7     1307.94     1032.86    184.95 o 
  -7   3   7       17.00        5.01     69.20 o 
  -6   3   7       30.52      -27.54     52.65 o 
  -5   3   7    12625.22    13061.93    532.29 o 
  -4   3   7     2443.09     2686.20    202.87 o 
  -3   3   7     5774.17     6208.23    290.06 o 
  -2   3   7     3686.06     3723.11    374.84 o 
  -1   3   7      333.04      290.54     32.41 o 
   0   3   7    42356.89    41688.43    660.99 o 
   1   3   7      194.35      192.79     13.82 o 
   2   3   7     8134.15     8764.00    217.04 o 
   3   3   7     2551.08     2572.56     61.77 o 
   4   3   7     2625.84     2606.48     74.52 o 
   5   3   7     7040.46     6334.63    299.25 o 
   6   3   7      545.33      520.58     60.31 o 
   7   3   7      313.99      330.10     55.45 o 
   8   3   7      386.50      446.88     70.18 o 
   9   3   7      739.90      796.46    141.18 o 
  -8   4   7      235.95      186.84    104.84 o 
  -7   4   7       43.27        8.80     49.74 o 
  -6   4   7     8155.30     7619.80    442.94 o 
  -5   4   7       60.88       56.70     42.36 o 
  -4   4   7    12739.57    10577.67   1680.74 o 
  -3   4   7       10.86       18.76     11.35 o 
  -2   4   7     4137.55     3832.34    212.68 o 
  -1   4   7    27783.01    28207.98    967.75 o 
   0   4   7     9279.28     9271.00    253.06 o 
   1   4   7    12804.04    12412.61    524.07 o 
   2   4   7      565.51      570.41     21.81 o 
   3   4   7    13113.08    13425.36    184.50 o 
   4   4   7     6493.51     6515.64    145.67 o 
   5   4   7     2684.46     2622.31     79.72 o 
   6   4   7     1213.54     1195.29     76.21 o 
   7   4   7        1.57       -2.83     29.72 o 
   8   4   7      673.40      505.77     71.75 o 
   9   4   7      135.29      187.26     91.98 o 
  -8   5   7       61.68      176.18    107.67 o 
  -7   5   7      971.59      905.05    170.30 o 
  -6   5   7     3520.11     3325.60    292.49 o 
  -5   5   7     6006.30     6441.03    382.29 o 
  -4   5   7      100.77       52.73     48.27 o 
  -3   5   7     1344.82     1357.40     74.19 o 
  -2   5   7     5676.82     5943.99    286.09 o 
  -1   5   7    18074.55    18626.35    418.67 o 
   0   5   7    11124.49    10838.14    643.39 o 
   1   5   7      944.40      991.55     78.96 o 
   2   5   7    14318.99    14810.60    661.39 o 
   3   5   7     1538.46     1597.40     61.41 o 
   4   5   7     4638.50     4658.22    132.55 o 
   5   5   7      427.90      463.23     35.57 o 
   6   5   7       18.33       78.41     29.97 o 
   7   5   7     1906.74     1822.92    102.08 o 
   8   5   7       35.18       29.26     46.28 o 
  -8   6   7       74.01      115.66     84.83 o 
  -7   6   7     1690.90     1408.70    210.56 o 
  -6   6   7     4353.41     4780.64    359.93 o 
  -5   6   7        7.80       44.85     67.70 o 
  -4   6   7      438.10      464.89     98.22 o 
  -3   6   7        8.82       13.77     46.87 o 
  -2   6   7    27449.87    28236.49    543.85 o 
  -1   6   7    10233.49    11059.86    569.53 o 
   0   6   7     1145.74     1236.52    114.09 o 
   1   6   7     5631.23     5453.22    378.13 o 
   2   6   7     4031.83     4076.40    245.66 o 
   3   6   7    15766.00    15618.20    230.80 o 
   4   6   7       29.22       23.84     15.50 o 
   5   6   7      254.99      392.88     60.59 o 
   6   6   7     2073.24     1954.54    100.89 o 
   7   6   7     1298.26     1341.53     89.24 o 
   8   6   7      571.50      592.60     84.18 o 
  -7   7   7      793.82      750.29    115.67 o 
  -6   7   7     1529.35     1389.79    201.47 o 
  -5   7   7      382.90      336.55     74.90 o 
  -4   7   7     1876.48     2019.88    205.25 o 
  -3   7   7    10686.06    11336.09    313.95 o 
  -2   7   7     1720.83     1810.64    266.13 o 
  -1   7   7     3552.49     3826.33    232.11 o 
   0   7   7      448.74      431.77     72.01 o 
   1   7   7     2054.57     1960.71    134.44 o 
   2   7   7    12309.96    11898.98    285.33 o 
   3   7   7      412.22      421.97     38.41 o 
   4   7   7      333.30      449.66     66.47 o 
   5   7   7     1806.62     1781.79     92.19 o 
   6   7   7     2826.62     2662.31    120.43 o 
   7   7   7      644.89      773.76     90.67 o 
   8   7   7      110.68      179.20     68.02 o 
  -7   8   7      994.83      934.19    176.99 o 
  -6   8   7      158.89      126.24     94.16 o 
  -5   8   7      666.94      656.14    137.56 o 
  -4   8   7     4611.37     4428.02    194.82 o 
  -3   8   7       73.17       68.54     30.28 o 
  -2   8   7     1766.28     2206.46    192.36 o 
  -1   8   7      885.74      892.92    115.63 o 
   0   8   7     8411.19     8476.55    349.73 o 
   1   8   7     7667.61     7874.44    357.03 o 
   2   8   7     1836.85     1746.36    135.77 o 
   3   8   7     2074.35     2228.47     95.58 o 
   4   8   7        2.92       54.14     27.80 o 
   5   8   7     3915.84     3885.57    171.96 o 
   6   8   7      167.19      142.20     63.13 o 
   7   8   7      518.32      537.83    186.38 o 
  -6   9   7      430.33      479.69    133.14 o 
  -5   9   7      505.16      426.77    135.70 o 
  -4   9   7     6875.41     6847.55    424.70 o 
  -3   9   7     3683.16     3924.79    296.01 o 
  -2   9   7      140.80      124.08     70.25 o 
  -1   9   7     1206.41     1112.30    150.96 o 
   0   9   7       78.79      173.55     58.00 o 
   1   9   7     4359.36     4260.17    192.93 o 
   2   9   7     1043.61      976.96     84.20 o 
   3   9   7       68.27       66.79     30.04 o 
   4   9   7     1995.70     1971.88    125.59 o 
   5   9   7        2.29       15.13     28.60 o 
   6   9   7      507.66      649.85    153.46 o 
   7   9   7        0.36       15.64    106.43 o 
  -6  10   7      149.34      152.55    114.38 o 
  -5  10   7     3496.30     3636.62    339.58 o 
  -4  10   7     1993.16     2001.18    228.65 o 
  -3  10   7       47.17      115.22     63.86 o 
  -2  10   7     2386.65     2261.54    228.01 o 
  -1  10   7       28.31       -1.80     44.04 o 
   0  10   7     6928.02     6890.60    339.96 o 
   1  10   7      911.13      857.46     87.15 o 
   2  10   7      211.73      152.96     44.19 o 
   3  10   7     1055.91      939.14     89.28 o 
   4  10   7     1112.32      993.78     93.07 o 
   5  10   7     1034.76      859.38    138.69 o 
   6  10   7       44.54       -8.74     69.05 o 
  -5  11   7      266.37      538.78    141.58 o 
  -4  11   7     1098.41     1398.48    202.04 o 
  -3  11   7        0.01      -31.43     57.92 o 
  -2  11   7     1725.86     1862.78    207.29 o 
  -1  11   7     5282.80     5885.68    345.28 o 
   0  11   7       18.58      102.83     46.59 o 
   1  11   7      469.45      399.72     63.87 o 
   2  11   7      226.03      302.31     57.83 o 
   3  11   7     1724.59     1683.64    122.76 o 
   4  11   7      780.20      751.40     67.10 o 
   5  11   7       83.00      147.72     70.92 o 
  -4  12   7       10.82      -39.31     75.47 o 
  -3  12   7     1062.74     1158.76    176.54 o 
  -2  12   7     2044.67     2107.36    223.21 o 
  -1  12   7      632.50      775.48    133.55 o 
   0  12   7      375.44      386.79     93.32 o 
   1  12   7      117.80      100.94     43.77 o 
   2  12   7     1501.04     1655.80    129.39 o 
   3  12   7      494.45      393.53     65.46 o 
   4  12   7      303.31      284.76     87.68 o 
  -2  13   7     1767.83     1678.92    206.65 o 
  -1  13   7      596.85      662.49    131.73 o 
   0  13   7       17.85       47.03     56.68 o 
   1  13   7      866.32     1120.90    117.25 o 
   2  13   7       15.76      -55.53     67.42 o 
  -1 -11   8      116.20      249.38     93.29 o 
   0 -11   8       82.29      225.54    112.91 o 
   1 -11   8     2504.45     2578.33    266.27 o 
   2 -11   8       60.16      157.96     87.74 o 
  -3 -10   8      165.93      228.77     91.07 o 
  -2 -10   8       67.11       71.90     45.48 o 
  -1 -10   8      618.49      756.15    137.44 o 
   0 -10   8     3116.95     3117.99    276.47 o 
   1 -10   8      109.09      265.39     88.01 o 
   2 -10   8       61.28       64.49     81.94 o 
   3 -10   8       37.33      -57.51     70.33 o 
   4 -10   8     2077.21     2143.28    249.36 o 
  -4  -9   8      187.78      239.27     92.09 o 
  -3  -9   8        2.35       -3.50     54.76 o 
  -2  -9   8     2045.93     2108.68    208.98 o 
  -1  -9   8     2071.20     2052.10    205.04 o 
   0  -9   8     2052.34     2217.14    219.11 o 
   1  -9   8      510.45      488.78    110.95 o 
   2  -9   8      138.26      183.17     82.59 o 
   3  -9   8     4744.25     4662.88    336.46 o 
   4  -9   8      361.82      403.42    107.32 o 
   5  -9   8      641.25      643.03    140.36 o 
  -5  -8   8      350.97      412.98    119.93 o 
  -4  -8   8        1.07      -31.16     71.77 o 
  -3  -8   8     1749.87     1927.62    216.34 o 
  -2  -8   8      234.86      251.04     57.94 o 
  -1  -8   8     6913.23     7456.79    380.79 o 
   0  -8   8      251.89      233.69     82.50 o 
   1  -8   8       17.22       52.07     49.00 o 
   2  -8   8     6482.25     6132.54    371.64 o 
   3  -8   8       27.89       11.26     47.25 o 
   4  -8   8     3350.12     3050.80    273.59 o 
   5  -8   8      279.54      302.26    102.57 o 
   6  -8   8      579.91      422.72    124.27 o 
  -6  -7   8       67.51      158.16    105.59 o 
  -5  -7   8       24.31       26.81     60.16 o 
  -4  -7   8     1091.72     1173.90    171.65 o 
  -3  -7   8      136.29      193.75     61.28 o 
  -2  -7   8     8986.23     9070.64    337.52 o 
  -1  -7   8       18.91      -33.27     38.79 o 
   0  -7   8        1.87       95.99     64.04 o 
   1  -7   8     1856.77     1777.38    106.87 o 
   2  -7   8     3529.84     3756.38    258.88 o 
   3  -7   8     7692.34     7544.31    397.74 o 
   4  -7   8      119.63       81.64     50.80 o 
   5  -7   8      724.29      791.02    135.05 o 
   6  -7   8      214.78      269.89    116.90 o 
   7  -7   8     1294.21     1097.95    132.19 o 
  -6  -6   8       13.76       72.25     72.38 o 
  -5  -6   8      207.20      188.09     82.41 o 
  -4  -6   8     1489.34     1514.06    187.65 o 
  -3  -6   8    10898.14    11171.45    508.63 o 
  -2  -6   8      724.11      702.56     63.86 o 
  -1  -6   8      106.62       93.18     23.71 o 
   0  -6   8      235.57      173.69     56.28 o 
   1  -6   8    13918.45    13251.74    327.11 o 
   2  -6   8    10628.74    10394.98    431.71 o 
   3  -6   8     2093.61     2031.09    136.42 o 
   4  -6   8      867.60      799.61     91.42 o 
   5  -6   8      106.22       35.41     40.33 o 
   6  -6   8     5751.74     5769.59    301.95 o 
   7  -6   8      397.82      257.47    148.85 o 
  -7  -5   8      284.89      344.91    104.56 o 
  -6  -5   8       18.18      -21.48     53.19 o 
  -5  -5   8     1414.66     1401.69    177.08 o 
  -4  -5   8     2685.75     2627.65    232.44 o 
  -3  -5   8     5010.34     4957.92    306.19 o 
  -2  -5   8      388.15      335.97     93.90 o 
  -1  -5   8      450.45      453.46     41.03 o 
   0  -5   8    10610.18     9193.30   1069.27 o 
   1  -5   8     2895.85     2812.82    130.93 o 
   2  -5   8     6800.52     6879.72    179.80 o 
   3  -5   8       11.97       26.45     72.89 o 
   4  -5   8      486.95      584.65     72.43 o 
   5  -5   8    12406.04    13038.24    475.85 o 
   6  -5   8        8.61        2.80     42.68 o 
   7  -5   8      429.71      398.86     71.49 o 
   8  -5   8       23.23       15.26     60.66 o 
  -7  -4   8      176.68      279.10     96.06 o 
  -6  -4   8     1847.72     1775.64    206.59 o 
  -5  -4   8      390.43      462.71    106.67 o 
  -4  -4   8     6919.13     6856.61    366.34 o 
  -3  -4   8      189.89      266.65     73.84 o 
  -2  -4   8     2465.26     2458.18    192.02 o 
  -1  -4   8    15473.13    15173.24   1027.07 o 
   0  -4   8      223.96      232.91     29.91 o 
   1  -4   8    13970.83    12918.45    312.15 o 
   2  -4   8      621.68      683.80     53.38 o 
   3  -4   8     4948.30     5076.24    195.73 o 
   4  -4   8     6995.12     6839.94    241.97 o 
   5  -4   8     3055.02     3087.49    169.40 o 
   6  -4   8     1854.71     1795.95    134.23 o 
   7  -4   8        0.17       11.12     40.18 o 
   8  -4   8      561.30      467.77    118.53 o 
  -8  -3   8      195.24      160.86     86.40 o 
  -7  -3   8      550.82      673.71    147.94 o 
  -6  -3   8       65.35      123.29     65.73 o 
  -5  -3   8    12522.74    11771.40    512.51 o 
  -4  -3   8        1.76       42.54     51.51 o 
  -3  -3   8      703.97      616.88     99.44 o 
  -2  -3   8     2694.62     2603.98    188.93 o 
  -1  -3   8    13900.20    12466.44   1168.21 o 
   0  -3   8    12860.67    11329.42    519.27 o 
   1  -3   8     1115.56     1095.48     50.38 o 
   2  -3   8     2981.47     2995.65     89.92 o 
   3  -3   8     1621.26     1761.86     84.53 o 
   4  -3   8     8064.10     8378.34    215.86 o 
   5  -3   8     3222.48     3210.35    133.97 o 
   6  -3   8       71.88       67.99     74.51 o 
   7  -3   8     2308.95     1996.81    145.72 o 
   8  -3   8        0.84      154.11    172.15 o 
  -8  -2   8      155.13      153.44     90.01 o 
  -7  -2   8      590.35      361.97     96.14 o 
  -6  -2   8     8119.31     7595.87    274.76 o 
  -5  -2   8     1418.14     1312.04    157.61 o 
  -4  -2   8       63.31       75.25     46.65 o 
  -3  -2   8      682.81      611.74     55.48 o 
  -2  -2   8    20057.02    18686.20    793.04 o 
  -1  -2   8    19676.70    19451.21    471.58 o 
   0  -2   8     8310.31     8629.67    158.86 o 
   1  -2   8     3637.74     3584.60    118.98 o 
   2  -2   8     2687.86     2969.52    126.05 o 
   3  -2   8    32670.91    33306.90    577.81 o 
   4  -2   8     3133.97     3214.16    117.72 o 
   5  -2   8      269.68      269.85     57.55 o 
   6  -2   8      292.90      333.81     94.78 o 
   7  -2   8     2043.82     1848.44    144.35 o 
   8  -2   8     2452.45     2127.15    160.70 o 
   9  -2   8        0.60      168.19     97.14 o 
  -8  -1   8      834.26      887.62    165.35 o 
  -7  -1   8     1664.65     1945.89    225.34 o 
  -6  -1   8     1516.02     1462.23    175.37 o 
  -5  -1   8      212.80      234.54     33.85 o 
  -4  -1   8      290.63      297.48     23.07 o 
  -3  -1   8    21982.45    20360.34    833.52 o 
  -2  -1   8     6847.09     6670.03    178.19 o 
  -1  -1   8    21787.83    21364.49    287.15 o 
   0  -1   8      189.52      243.11     17.01 o 
   1  -1   8     6041.89     6218.33    109.56 o 
   2  -1   8    25267.29    23713.21   1060.97 o 
   3  -1   8      252.45      271.97     37.64 o 
   4  -1   8     6692.65     6960.65    206.88 o 
   5  -1   8      459.11      450.80     59.78 o 
   6  -1   8     4157.70     3614.31    177.45 o 
   7  -1   8     4474.48     4295.56    359.88 o 
   8  -1   8      584.71      475.27    102.46 o 
   9  -1   8      154.36      133.17     87.33 o 
  -8   0   8        4.05      185.31    111.10 o 
  -7   0   8     2885.32     3140.50    278.02 o 
  -6   0   8       20.00       80.99     60.93 o 
  -5   0   8      209.52      176.64     29.78 o 
  -4   0   8    14356.21    13110.00    306.32 o 
  -3   0   8      420.84      430.46     27.68 o 
  -2   0   8    23146.71    23206.70    383.42 o 
  -1   0   8      229.19      238.58     20.00 o 
   0   0   8    12841.52    12811.31    150.52 o 
   1   0   8    31865.87    31382.63    475.58 o 
   2   0   8     5225.29     5144.00    278.97 o 
   3   0   8    13399.98    12716.09    520.81 o 
   4   0   8      293.19      330.65     40.31 o 
   5   0   8    11856.03    12001.79    306.11 o 
   6   0   8     7266.85     6865.17    241.40 o 
   7   0   8     2235.22     2225.16    141.48 o 
   8   0   8      400.42      396.42     71.12 o 
   9   0   8      310.78      377.38    121.15 o 
  -8   1   8     2101.50     2210.28    254.74 o 
  -7   1   8      284.67      304.22     96.26 o 
  -6   1   8      242.68      299.59     88.11 o 
  -5   1   8     1427.71     1362.62    157.04 o 
  -4   1   8     5009.91     4458.82    531.39 o 
  -3   1   8    24446.11    24592.75    682.68 o 
  -2   1   8      310.29      324.25     22.54 o 
  -1   1   8     3897.21     3963.11     78.73 o 
   0   1   8     2653.60     2826.82     59.43 o 
   1   1   8    29640.60    28707.49    345.74 o 
   2   1   8    26868.88    24877.99    616.97 o 
   3   1   8      825.44      795.48     53.26 o 
   4   1   8     1435.37     1342.11     67.58 o 
   5   1   8      607.89      564.22     47.93 o 
   6   1   8     6165.34     5668.41    205.47 o 
   7   1   8       11.53      -12.58     24.27 o 
   8   1   8        8.01       23.21     29.82 o 
   9   1   8      861.30      784.72    145.14 o 
  -8   2   8      390.43      141.02     76.56 o 
  -7   2   8       58.60      153.81     86.18 o 
  -6   2   8      325.12      279.21     96.48 o 
  -5   2   8     8342.58     8721.93    422.28 o 
  -4   2   8     7371.33     7417.81    352.46 o 
  -3   2   8     2168.80     2472.23    175.84 o 
  -2   2   8    12383.46    13742.87    425.05 o 
  -1   2   8     2719.42     2668.41    113.18 o 
   0   2   8    39626.71    39808.58    453.94 o 
   1   2   8    14377.25    14506.43    191.96 o 
   2   2   8      874.63     1069.27     94.11 o 
   3   2   8     2987.55     2868.94    259.92 o 
   4   2   8     2151.81     2110.35     64.98 o 
   5   2   8    13420.11    11902.01    430.84 o 
   6   2   8     1396.29     1212.13     94.81 o 
   7   2   8       26.10       38.35     79.36 o 
   8   2   8      268.42      294.97     59.86 o 
   9   2   8      591.36      789.87    150.21 o 
  -8   3   8       10.91       68.17     94.63 o 
  -7   3   8      661.54      715.19    142.00 o 
  -6   3   8     5923.09     6096.60    377.06 o 
  -5   3   8     2928.60     3135.48    245.06 o 
  -4   3   8    10437.62    10739.53    444.77 o 
  -3   3   8        2.55      -18.19     34.40 o 
  -2   3   8     4066.10     3866.35    202.76 o 
  -1   3   8    45012.56    44025.37   1141.61 o 
   0   3   8      386.43      420.54     23.13 o 
   1   3   8    12261.80    11973.69    259.14 o 
   2   3   8      172.87      237.68     37.53 o 
   3   3   8    12458.12    13247.91    304.61 o 
   4   3   8     9079.46     8803.77    169.33 o 
   5   3   8      442.82      461.17     28.74 o 
   6   3   8      886.86      948.51     80.94 o 
   7   3   8       20.24        9.38     32.90 o 
   8   3   8      829.15      747.70    130.78 o 
   9   3   8      488.14      547.62    118.33 o 
  -8   4   8        3.34      143.96     98.34 o 
  -7   4   8     1195.80     1468.38    208.35 o 
  -6   4   8      264.00      234.90     87.97 o 
  -5   4   8     6384.95     6457.86    372.59 o 
  -4   4   8      130.05      149.07     59.56 o 
  -3   4   8     2864.34     2446.82    418.62 o 
  -2   4   8    13482.89    15231.42    485.20 o 
  -1   4   8     7242.40     7125.06    255.13 o 
   0   4   8     8722.23     8383.41    228.94 o 
   1   4   8       23.61       30.70     12.74 o 
   2   4   8    23013.43    22127.00   1153.43 o 
   3   4   8     8217.14     8217.48    369.21 o 
   4   4   8     6162.75     6124.44    111.81 o 
   5   4   8     1274.10     1328.71     54.31 o 
   6   4   8      740.97      771.14     62.84 o 
   7   4   8     2185.83     2129.12    130.19 o 
   8   4   8      547.56      632.63    125.94 o 
   9   4   8      409.36      470.26    114.65 o 
  -8   5   8      288.44      333.50    116.14 o 
  -7   5   8     1029.85      794.25    158.40 o 
  -6   5   8     3711.39     3698.46    311.03 o 
  -5   5   8     1206.18     1296.74    174.46 o 
  -4   5   8     1289.92     1213.96    152.90 o 
  -3   5   8     2725.63     2461.57     95.63 o 
  -2   5   8    20847.70    21362.73    630.96 o 
  -1   5   8    22885.19    24439.49    686.23 o 
   0   5   8      138.43       88.98     18.06 o 
   1   5   8    14201.60    13842.15    226.22 o 
   2   5   8      631.30      759.23     72.29 o 
   3   5   8    18439.33    18398.02    362.25 o 
   4   5   8      332.90      317.23     25.36 o 
   5   5   8       19.29       30.22     19.66 o 
   6   5   8     2638.89     2413.97    109.20 o 
   7   5   8       59.38       61.92     37.07 o 
   8   5   8     1753.05     1509.99    182.66 o 
  -7   6   8     1999.34     1664.33    225.52 o 
  -6   6   8      519.89      363.92    106.65 o 
  -5   6   8       10.85       59.49     68.83 o 
  -4   6   8      705.96      768.02    127.02 o 
  -3   6   8    11343.35    10522.96    752.41 o 
  -2   6   8     4318.71     4126.18    591.42 o 
  -1   6   8     1463.47     1547.18     99.19 o 
   0   6   8     5458.57     5929.31    184.22 o 
   1   6   8     1196.34     1368.20    102.34 o 
   2   6   8    18795.82    18440.71   1055.31 o 
   3   6   8      722.77      721.07     40.39 o 
   4   6   8       94.44      127.20     24.24 o 
   5   6   8     2506.55     2377.69    100.37 o 
   6   6   8     1925.71     1934.73     98.68 o 
   7   6   8     2341.28     2520.49    160.55 o 
   8   6   8       15.67       76.08     44.17 o 
  -7   7   8      787.28      677.56    153.42 o 
  -6   7   8       15.94       -3.57     62.48 o 
  -5   7   8     1956.24     1822.05    210.96 o 
  -4   7   8     6072.01     6524.03    267.88 o 
  -3   7   8     2755.17     2972.02    154.27 o 
  -2   7   8     1950.12     2077.66    123.23 o 
  -1   7   8       54.70       58.27     31.56 o 
   0   7   8    10287.89     9894.57    366.90 o 
   1   7   8    14751.29    15159.88    866.38 o 
   2   7   8      591.83      553.82     45.62 o 
   3   7   8     2860.29     2941.74     84.85 o 
   4   7   8       32.34       20.50     31.50 o 
   5   7   8     3977.25     3844.14    135.91 o 
   6   7   8     1586.56     1733.82    130.98 o 
   7   7   8      647.66      779.80     94.26 o 
   8   7   8        8.75      -44.00     44.00 o 
  -7   8   8       41.42       16.33     88.26 o 
  -6   8   8      921.79     1009.28    177.65 o 
  -5   8   8     2444.32     1857.38    250.17 o 
  -4   8   8     2502.82     2950.81    161.69 o 
  -3   8   8     2488.90     2633.49    249.08 o 
  -2   8   8      157.89      167.29     43.46 o 
  -1   8   8     3753.15     3727.68    238.11 o 
   0   8   8     2468.68     2734.03    184.66 o 
   1   8   8     2991.44     2879.27    136.43 o 
   2   8   8     1490.31     1510.72     95.43 o 
   3   8   8       11.07       12.73     15.00 o 
   4   8   8     2990.23     3074.30    144.27 o 
   5   8   8      800.11      745.57     63.38 o 
   6   8   8      960.90      995.57    103.42 o 
   7   8   8        6.36       61.88     41.62 o 
  -6   9   8      324.69      224.82     97.43 o 
  -5   9   8     4339.71     4912.55    372.68 o 
  -4   9   8     3829.66     3362.98    321.67 o 
  -3   9   8        1.82       27.57     37.04 o 
  -2   9   8     1041.65      778.49    140.05 o 
  -1   9   8      115.13      125.65     67.22 o 
   0   9   8    10711.75    11264.30    427.80 o 
   1   9   8     2711.31     2549.51    208.59 o 
   2   9   8      311.50      277.59     93.91 o 
   3   9   8     2819.84     2694.03    138.58 o 
   4   9   8      512.87      452.55     59.29 o 
   5   9   8     2251.53     2008.80    262.87 o 
   6   9   8      172.00      120.63     43.41 o 
   7   9   8       50.69       61.27     41.01 o 
  -5  10   8      879.02      922.95    178.71 o 
  -4  10   8      630.51      684.34    148.44 o 
  -3  10   8      465.90      475.05    126.04 o 
  -2  10   8      887.02      971.77    146.95 o 
  -1  10   8     9465.32    10057.07    453.64 o 
   0  10   8      260.46      243.61     64.64 o 
   1  10   8      355.26      406.77     84.25 o 
   2  10   8      781.33      766.10     80.51 o 
   3  10   8     2600.34     2496.39    141.04 o 
   4  10   8     2390.72     2361.17    222.94 o 
   5  10   8        3.08       31.71     49.39 o 
   6  10   8       17.27       32.90     86.48 o 
  -5  11   8      650.32      712.24    155.69 o 
  -4  11   8       62.08      107.82     88.71 o 
  -3  11   8     2225.36     2343.63    246.76 o 
  -2  11   8     4660.54     4591.73    327.01 o 
  -1  11   8       45.61       88.37     57.81 o 
   0  11   8     1493.97     1360.34    159.32 o 
   1  11   8      451.73      413.42     65.97 o 
   2  11   8     3376.57     3233.86    425.96 o 
   3  11   8     2293.86     2124.05    175.67 o 
   4  11   8      220.18      314.95     94.33 o 
   5  11   8        6.25        0.23     54.96 o 
  -3  12   8      848.32     1075.19    168.81 o 
  -2  12   8     1322.80     1621.38    196.58 o 
  -1  12   8      715.53      858.15    135.95 o 
   0  12   8       22.07       33.85     50.53 o 
   1  12   8     2496.66     2776.94    171.53 o 
   2  12   8      445.78      508.00     73.68 o 
   3  12   8     1223.93     1241.14    108.72 o 
   4  12   8       66.18       17.19     56.29 o 
  -1  13   8       88.28      181.85     83.69 o 
   0  13   8      675.03      848.24    135.50 o 
   1  13   8      105.67      117.01     47.57 o 
   2  13   8     2266.68     2381.98    160.23 o 
  -2 -10   9     1241.49     1051.42    122.58 o 
  -1 -10   9     1596.00     1609.21    196.20 o 
   0 -10   9      398.71      519.85    125.07 o 
   1 -10   9      135.40      213.83     87.57 o 
   2 -10   9       11.67       89.68     77.76 o 
   3 -10   9     2242.85     2230.56    251.56 o 
  -4  -9   9        2.63       61.63     71.12 o 
  -3  -9   9     1488.11     1804.28    223.75 o 
  -2  -9   9      308.71      361.46     82.46 o 
  -1  -9   9     2976.52     2727.54    247.18 o 
   0  -9   9      621.37      546.24    118.32 o 
   1  -9   9       66.35      108.34     61.50 o 
   2  -9   9     4090.91     3841.58    312.54 o 
   3  -9   9       20.42      123.46     70.46 o 
   4  -9   9     1316.57     1283.60    187.37 o 
   5  -9   9       97.53       46.41     58.63 o 
  -5  -8   9       37.84       74.85     76.93 o 
  -4  -8   9      892.79      943.17    164.88 o 
  -3  -8   9       15.06       46.75     55.06 o 
  -2  -8   9     4248.61     4261.47    259.73 o 
  -1  -8   9      282.08      337.06     85.54 o 
   0  -8   9       77.55      126.81     63.47 o 
   1  -8   9     3986.55     3897.20    277.95 o 
   2  -8   9      480.77      593.21    119.74 o 
   3  -8   9     1884.16     1930.97    208.07 o 
   4  -8   9       27.13       32.91     56.47 o 
   5  -8   9      548.16      566.33    125.46 o 
   6  -8   9      738.57      908.38    165.21 o 
  -5  -7   9      210.18      219.54     84.19 o 
  -4  -7   9      977.83     1121.54    172.82 o 
  -3  -7   9     6071.94     6277.23    390.38 o 
  -2  -7   9       36.25       11.35     55.41 o 
  -1  -7   9       76.13       92.97     51.53 o 
   0  -7   9      521.35      514.47    100.93 o 
   1  -7   9     9049.42     9185.91    277.71 o 
   2  -7   9     4459.65     4474.49    288.56 o 
   3  -7   9      814.69      844.40    131.86 o 
   4  -7   9      213.32      276.96     80.31 o 
   5  -7   9       10.37       49.38     48.09 o 
   6  -7   9     3099.20     3122.26    204.89 o 
   7  -7   9      324.88      277.33     62.92 o 
  -6  -6   9        8.06      -24.44     66.91 o 
  -5  -6   9      990.88     1052.92    165.45 o 
  -4  -6   9     2358.03     2586.91    246.79 o 
  -3  -6   9      582.12      677.93    131.28 o 
  -2  -6   9      682.30      649.84    117.59 o 
  -1  -6   9       19.79       94.77     50.00 o 
   0  -6   9     8972.45     8909.69    387.74 o 
   1  -6   9     2940.56     2701.45    139.12 o 
   2  -6   9     2126.70     2225.10    122.48 o 
   3  -6   9      154.82       95.30     42.34 o 
   4  -6   9      122.23       94.45     76.20 o 
   5  -6   9     7788.45     7458.64    298.55 o 
   6  -6   9      155.20      165.37    129.04 o 
   7  -6   9      296.60      337.62     72.99 o 
  -7  -5   9        1.02       46.48     61.68 o 
  -6  -5   9     1041.11     1041.94    169.37 o 
  -5  -5   9      576.21      805.30    142.63 o 
  -4  -5   9     2483.47     2534.90    231.74 o 
  -3  -5   9      901.75      914.75    132.36 o 
  -2  -5   9     1597.16     1315.34    153.98 o 
  -1  -5   9    12556.64    11759.66    692.51 o 
   0  -5   9       32.69        6.33     15.75 o 
   1  -5   9     6927.12     6882.29    407.43 o 
   2  -5   9     1423.35     1311.83     78.90 o 
   3  -5   9     2301.88     2323.46    137.63 o 
   4  -5   9     8384.07     8332.61    293.13 o 
   5  -5   9     1232.91     1357.08    116.49 o 
   6  -5   9     1533.48     1431.31    128.17 o 
   7  -5   9        3.28      -10.24     39.76 o 
   8  -5   9      624.02      498.94    134.52 o 
  -7  -4   9      658.81      706.94    150.00 o 
  -6  -4   9       38.41        7.15     57.15 o 
  -5  -4   9     5985.49     5958.34    367.32 o 
  -4  -4   9      703.03      687.26    117.79 o 
  -3  -4   9      125.56      137.26     61.81 o 
  -2  -4   9     5013.60     5454.02    302.56 o 
  -1  -4   9     5677.40     5544.49    328.05 o 
   0  -4   9    12182.95    11618.60    644.74 o 
   1  -4   9      289.31      290.40     49.63 o 
   2  -4   9     3105.04     2921.03    113.92 o 
   3  -4   9     4882.50     5172.04    199.63 o 
   4  -4   9     5039.67     5274.62    212.56 o 
   5  -4   9     1453.78     1585.59    228.87 o 
   6  -4   9      132.30      150.47     44.41 o 
   7  -4   9     1094.57      893.55    126.08 o 
   8  -4   9      494.17      346.71     73.09 o 
  -7  -3   9      240.44      188.66     92.01 o 
  -6  -3   9     6057.97     6231.75    393.52 o 
  -5  -3   9        0.96      101.46     65.06 o 
  -4  -3   9       17.19       72.80     50.65 o 
  -3  -3   9     3474.58     3235.17    229.71 o 
  -2  -3   9    11496.33    11683.97    445.13 o 
  -1  -3   9    16848.52    15134.17   1012.39 o 
   0  -3   9       62.64      105.17     22.45 o 
   1  -3   9      919.93      819.82     56.20 o 
   2  -3   9      810.59      862.95     72.99 o 
   3  -3   9    20274.71    21085.60    358.32 o 
   4  -3   9     2828.65     2675.31    115.75 o 
   5  -3   9        5.98        9.62     26.99 o 
   6  -3   9      601.33      600.02     64.61 o 
   7  -3   9      759.80      568.42    160.40 o 
   8  -3   9     1672.45     1923.24    150.69 o 
  -8  -2   9      761.89      797.90    171.98 o 
  -7  -2   9     2381.85     2606.30    261.79 o 
  -6  -2   9     1276.26     1058.98    158.25 o 
  -5  -2   9       84.03      118.81     61.33 o 
  -4  -2   9        2.63      -16.33     21.14 o 
  -3  -2   9    15030.46    13670.38   1221.95 o 
  -2  -2   9    10934.39    10290.99    870.41 o 
  -1  -2   9     6739.12     6611.39    253.20 o 
   0  -2   9      940.67     1011.36     40.59 o 
   1  -2   9     1436.74     1532.52     55.00 o 
   2  -2   9    30142.54    30514.54    737.05 o 
   3  -2   9      195.01      227.79     31.99 o 
   4  -2   9      944.22      902.33     63.66 o 
   5  -2   9      475.44      473.75     51.93 o 
   6  -2   9     1370.28     1122.47    100.28 o 
   7  -2   9     2926.40     2742.85    209.20 o 
   8  -2   9        2.09       26.07     33.28 o 
  -8  -1   9      582.42      525.87    136.40 o 
  -7  -1   9     1503.75     1202.24    182.51 o 
  -6  -1   9       16.53       32.32     54.27 o 
  -5  -1   9       11.30       40.42     37.58 o 
  -4  -1   9    14250.79    12789.76    356.56 o 
  -3  -1   9      508.08      572.68     49.19 o 
  -2  -1   9    15315.90    15211.96    312.79 o 
  -1  -1   9     1025.03     1078.02     48.20 o 
   0  -1   9     3352.47     3299.07     73.33 o 
   1  -1   9    33568.69    33696.95    541.19 o 
   2  -1   9     1096.58     1082.52     64.08 o 
   3  -1   9     9729.52     9396.54    437.37 o 
   4  -1   9       87.99      137.19     29.70 o 
   5  -1   9     5121.71     5043.61    188.24 o 
   6  -1   9     5684.57     5509.50    344.84 o 
   7  -1   9     1773.10     1705.74    204.73 o 
   8  -1   9      299.10      213.16     59.94 o 
   9  -1   9      224.53       41.53     84.80 o 
  -8   0   9     2084.58     2206.15    259.00 o 
  -7   0   9      140.36      282.57    101.62 o 
  -6   0   9       17.18       34.42     49.94 o 
  -5   0   9     2427.67     2251.21    206.34 o 
  -4   0   9     3643.39     3482.10    157.72 o 
  -3   0   9    14329.94    14274.59    486.28 o 
  -2   0   9      836.01      887.52     47.18 o 
  -1   0   9     1417.75     1439.36     51.03 o 
   0   0   9    17490.67    17341.00    194.77 o 
   1   0   9    18560.45    18078.40    448.06 o 
   2   0   9    15302.44    14874.42    842.96 o 
   3   0   9      162.65      215.05     22.98 o 
   4   0   9     2911.68     2713.49    161.58 o 
   5   0   9     3693.96     3601.85    151.35 o 
   6   0   9     3605.19     3528.56    166.14 o 
   7   0   9      148.81      159.55     41.44 o 
   8   0   9      103.01       25.70     59.73 o 
   9   0   9      633.26      652.05    136.78 o 
  -8   1   9        8.13      -16.85     53.82 o 
  -7   1   9        3.62      -30.57     71.18 o 
  -6   1   9      245.60      337.63     98.84 o 
  -5   1   9     7345.50     7101.51    374.67 o 
  -4   1   9     9765.78     8101.75    823.02 o 
  -3   1   9       18.30      -34.89     34.89 o 
  -2   1   9     2750.14     2929.34     84.30 o 
  -1   1   9      115.58      101.29     13.99 o 
   0   1   9    45077.68    44128.54    475.47 o 
   1   1   9    18461.43    18630.17    240.87 o 
   2   1   9      267.96      293.43     39.66 o 
   3   1   9     1482.38     1493.87     65.51 o 
   4   1   9       28.99       50.81     12.81 o 
   5   1   9    18075.44    16917.98   1088.44 o 
   6   1   9       53.38       33.62     24.93 o 
   7   1   9      210.84      196.63     46.41 o 
   8   1   9      677.51      514.16    116.38 o 
   9   1   9      338.80      160.73     79.79 o 
  -8   2   9        5.61       -6.30     70.68 o 
  -7   2   9       61.91       37.78     61.64 o 
  -6   2   9     7371.13     7619.44    427.10 o 
  -5   2   9     3278.77     2949.34    239.08 o 
  -4   2   9     3584.49     3743.87    243.52 o 
  -3   2   9       91.18       31.83     27.19 o 
  -2   2   9     7006.91     6547.24    698.52 o 
  -1   2   9    33782.98    33666.61    761.11 o 
   0   2   9     3096.71     3357.33     68.01 o 
   1   2   9     2211.37     2159.48     49.63 o 
   2   2   9       36.93       59.34     35.90 o 
   3   2   9     4162.37     3533.97    436.18 o 
   4   2   9    18461.13    16305.58   1183.73 o 
   5   2   9       15.79       14.27     13.95 o 
   6   2   9      767.37      775.07     60.85 o 
   7   2   9      111.26       56.97     63.40 o 
   8   2   9      939.77      803.58    140.60 o 
   9   2   9     1137.97     1285.47    183.10 o 
  -8   3   9      362.72      435.20    120.47 o 
  -7   3   9     1115.44     1029.48    170.43 o 
  -6   3   9     1073.77      933.00    149.03 o 
  -5   3   9     7465.38     7828.18    406.16 o 
  -4   3   9       88.45       66.25     50.72 o 
  -3   3   9     3193.85     3633.70    225.19 o 
  -2   3   9    31804.02    32293.20    804.33 o 
  -1   3   9     1896.71     1807.32    174.55 o 
   0   3   9     3536.31     3220.22     68.13 o 
   1   3   9       69.58       73.42     17.65 o 
   2   3   9    22782.37    23516.61    437.96 o 
   3   3   9    13613.04    14888.09    333.23 o 
   4   3   9    10028.93     8970.78    456.55 o 
   5   3   9     1201.51     1109.38     41.79 o 
   6   3   9       98.04       95.85     32.46 o 
   7   3   9     2591.26     2202.25    198.80 o 
   8   3   9      319.58      496.82    111.82 o 
   9   3   9      420.38      467.83    109.11 o 
  -8   4   9      499.38      452.13    132.58 o 
  -7   4   9       90.66      167.48    108.51 o 
  -6   4   9     4087.56     3980.61    313.34 o 
  -5   4   9      717.37      635.66    121.14 o 
  -4   4   9     1709.87     1631.96    168.49 o 
  -3   4   9     5722.57     5783.58    297.44 o 
  -2   4   9    12930.09    12300.21    994.43 o 
  -1   4   9    16337.80    16087.39    802.76 o 
   0   4   9      756.76      831.66     35.74 o 
   1   4   9     5764.77     5618.48    118.71 o 
   2   4   9     4670.34     4980.91    169.36 o 
   3   4   9    21600.53    23247.38    466.71 o 
   4   4   9      437.22      404.47     43.64 o 
   5   4   9      342.45      347.69     26.12 o 
   6   4   9     3983.47     3567.46    174.61 o 
   7   4   9       98.37      103.62     66.70 o 
   8   4   9     1810.79     1755.29    198.38 o 
  -8   5   9     1006.75      757.17    174.63 o 
  -7   5   9     2923.17     3053.45    306.05 o 
  -6   5   9      133.30      -45.26     63.84 o 
  -5   5   9       76.39      147.91     62.51 o 
  -4   5   9     1186.26     1124.80    150.81 o 
  -3   5   9    18061.62    16492.58   1211.34 o 
  -2   5   9    10371.15    10915.40    412.60 o 
  -1   5   9      160.82      171.09     34.18 o 
   0   5   9     6062.28     5869.22    134.88 o 
   1   5   9      333.83      336.38     41.37 o 
   2   5   9    32226.99    29759.95    689.44 o 
   3   5   9     1769.92     1707.17     63.24 o 
   4   5   9      153.55      133.04     16.41 o 
   5   5   9     2197.32     2140.20     91.05 o 
   6   5   9      959.98      902.28     89.84 o 
   7   5   9     3862.17     3915.14    200.94 o 
   8   5   9      176.76      152.89     71.07 o 
  -7   6   9      762.72      450.25    120.10 o 
  -6   6   9       20.53      146.24     79.00 o 
  -5   6   9      548.35      436.39    104.46 o 
  -4   6   9    10060.67    10298.90    478.44 o 
  -3   6   9     2219.58     2050.39     99.74 o 
  -2   6   9     2645.20     2801.75    141.56 o 
  -1   6   9       25.24       37.75     24.18 o 
   0   6   9     3366.13     3243.30    224.66 o 
   1   6   9    20123.57    19324.05    306.95 o 
   2   6   9      184.33      176.92     26.35 o 
   3   6   9     1693.53     1664.80     57.74 o 
   4   6   9       80.28       88.61     18.74 o 
   5   6   9     2230.08     2141.77     93.41 o 
   6   6   9     2306.92     2306.76    147.77 o 
   7   6   9      538.14      635.18     87.48 o 
   8   6   9       32.81        6.36    101.94 o 
  -7   7   9        3.41       -8.37     64.83 o 
  -6   7   9      939.16     1184.59    190.76 o 
  -5   7   9     6684.63     6900.87    426.84 o 
  -4   7   9       73.36        8.15     54.50 o 
  -3   7   9     6374.44     6753.45    246.88 o 
  -2   7   9      121.62      243.76     69.33 o 
  -1   7   9    12378.02    13506.28    346.59 o 
   0   7   9    16348.05    16342.79    501.04 o 
   1   7   9     2151.84     1948.31    138.63 o 
   2   7   9     1637.51     1475.68     84.75 o 
   3   7   9      969.57      901.17     42.92 o 
   4   7   9     4304.16     4146.30    197.39 o 
   5   7   9     2562.29     2516.24    211.37 o 
   6   7   9     1560.42     1749.52    134.24 o 
   7   7   9       26.66      163.07     63.61 o 
   8   7   9       31.49       88.18     51.20 o 
  -6   8   9     1054.00     1563.63    225.99 o 
  -5   8   9     4120.55     4176.41    338.52 o 
  -4   8   9     4722.48     4571.64    404.83 o 
  -3   8   9       80.92       56.72     29.23 o 
  -2   8   9     1061.79     1239.48    231.74 o 
  -1   8   9     1505.65     1625.71    155.27 o 
   0   8   9     8184.26     8505.89    344.68 o 
   1   8   9     2438.25     2395.20    123.08 o 
   2   8   9      488.87      459.08     53.57 o 
   3   8   9     2518.97     2470.22     94.77 o 
   4   8   9      287.10      269.56     51.10 o 
   5   8   9     3698.56     3825.44    201.27 o 
   6   8   9       31.49       79.01     51.01 o 
   7   8   9       93.72       39.32     34.45 o 
  -6   9   9     2139.97     2472.56    286.36 o 
  -5   9   9     1466.38     1412.16    216.90 o 
  -4   9   9       12.08      107.58     62.02 o 
  -3   9   9     1643.20     1600.47    125.08 o 
  -2   9   9       23.49       88.49     61.21 o 
  -1   9   9    18454.99    18769.60    638.41 o 
   0   9   9      663.34      731.25    103.56 o 
   1   9   9      386.29      344.04     50.08 o 
   2   9   9     2491.45     2412.89    129.41 o 
   3   9   9     1440.97     1423.13     78.18 o 
   4   9   9     4664.58     4625.14    308.32 o 
   5   9   9        4.39       21.96     56.73 o 
   6   9   9       43.37        0.68    100.41 o 
   7   9   9       78.86       82.40     49.58 o 
  -5  10   9      424.86      337.92    141.25 o 
  -4  10   9       19.77      129.11     76.25 o 
  -3  10   9     2622.52     2628.89    248.47 o 
  -2  10   9     9231.50     9845.05    468.19 o 
  -1  10   9        0.93       42.36     48.33 o 
   0  10   9     1089.28      954.95    122.39 o 
   1  10   9      699.19      637.36     74.37 o 
   2  10   9     2899.09     2727.28    146.30 o 
   3  10   9     3855.64     3615.70    170.23 o 
   4  10   9      379.45      456.77    101.99 o 
   5  10   9       35.67       44.83     69.60 o 
   6  10   9       48.03       37.41     40.34 o 
  -4  11   9     1141.18     1501.91    209.12 o 
  -3  11   9     2198.89     2392.63    239.67 o 
  -2  11   9      349.02      495.89    110.02 o 
  -1  11   9      696.72      831.50    128.49 o 
   0  11   9      261.60      263.01     76.36 o 
   1  11   9     5582.00     5518.15    269.14 o 
   2  11   9     1824.24     1779.05    126.64 o 
   3  11   9     1041.08     1035.12    156.69 o 
   4  11   9        1.38      -82.24     82.24 o 
   5  11   9      162.61      168.47     73.49 o 
  -3  12   9     1755.62     1604.30    218.85 o 
  -2  12   9      918.31      596.24    128.45 o 
  -1  12   9      277.33      321.76     86.60 o 
   0  12   9     1487.72     1564.96    171.69 o 
   1  12   9        6.03      110.47     53.13 o 
   2  12   9     2941.87     3138.94    279.28 o 
   3  12   9       37.84      -33.58     65.40 o 
   4  12   9        5.72       22.69     57.75 o 
  -1  13   9      400.32      520.84    118.37 o 
   0  13   9      299.86      311.68     73.08 o 
   1  13   9     1998.88     2275.76    160.61 o 
  -1 -10  10      602.76      647.77    128.71 o 
   0 -10  10       20.12      -10.78     70.72 o 
   1 -10  10        5.38      235.55    134.03 o 
   2 -10  10     1935.22     2226.61    244.02 o 
  -3  -9  10      102.15      175.21     94.26 o 
  -2  -9  10     1597.44     1249.16    184.21 o 
  -1  -9  10       86.41      -12.46     58.42 o 
   0  -9  10       19.83       11.71     49.10 o 
   1  -9  10     3393.31     3696.19    300.46 o 
   2  -9  10       20.98       84.41     79.17 o 
   3  -9  10     1513.90     1723.40    215.09 o 
   4  -9  10        6.00       53.84     61.94 o 
  -4  -8  10      151.74      176.75     99.40 o 
  -3  -8  10     2078.55     2219.06    242.94 o 
  -2  -8  10       10.02      157.03     79.29 o 
  -1  -8  10        2.09        1.01     46.47 o 
   0  -8  10     1813.72     1619.17    180.86 o 
   1  -8  10     1882.55     1838.69    195.14 o 
   2  -8  10     1970.26     1938.79    208.27 o 
   3  -8  10      460.93      472.18    110.72 o 
   4  -8  10      373.81      281.18     90.31 o 
   5  -8  10      596.41      622.70    128.79 o 
  -5  -7  10      803.61      801.20    163.62 o 
  -4  -7  10     1569.30     1703.93    212.24 o 
  -3  -7  10       19.02       38.28     65.37 o 
  -2  -7  10       45.73      101.17     54.18 o 
  -1  -7  10      698.82      567.80    105.17 o 
   0  -7  10     5197.05     5028.69    304.45 o 
   1  -7  10     2823.19     2891.96    250.98 o 
   2  -7  10     1251.50     1251.61    157.64 o 
   3  -7  10       98.77       53.52     47.95 o 
   4  -7  10       12.22       22.97     54.61 o 
   5  -7  10     4291.92     4111.87    233.53 o 
   6  -7  10      432.91      535.08     90.05 o 
  -6  -6  10     1006.16      869.87    165.52 o 
  -5  -6  10      362.35      408.36    109.84 o 
  -4  -6  10      620.21      779.89    143.59 o 
  -3  -6  10      189.52      374.74    104.06 o 
  -2  -6  10       22.24      -14.78     49.00 o 
  -1  -6  10     7807.11     7953.54    380.64 o 
   0  -6  10      392.20      273.85     70.00 o 
   1  -6  10     3175.15     2912.14    152.75 o 
   2  -6  10       98.13       61.23     26.68 o 
   3  -6  10      446.24      451.59     69.40 o 
   4  -6  10     6273.09     6694.55    271.55 o 
   5  -6  10        7.45       58.19     91.79 o 
   6  -6  10      818.57      888.97    106.99 o 
   7  -6  10      196.58      286.65     77.05 o 
  -6  -5  10       19.60       11.78     57.55 o 
  -5  -5  10     1789.49     1861.81    210.01 o 
  -4  -5  10      115.91       82.68     62.05 o 
  -3  -5  10        4.54       73.03     65.43 o 
  -2  -5  10     7103.66     7137.33    378.31 o 
  -1  -5  10      898.79      868.74     99.16 o 
   0  -5  10     5395.60     5149.71    221.89 o 
   1  -5  10       64.99       20.69     27.12 o 
   2  -5  10     1955.47     1896.96    100.24 o 
   3  -5  10     5250.62     5431.32    219.86 o 
   4  -5  10     1060.51     1008.59     99.00 o 
   5  -5  10     1929.37     1972.66    142.49 o 
   6  -5  10        0.66       26.08     47.61 o 
   7  -5  10     1119.37     1055.95    116.88 o 
  -7  -4  10      162.95      136.08     88.52 o 
  -6  -4  10     2670.41     2285.87    242.67 o 
  -5  -4  10      240.13      328.21     90.47 o 
  -4  -4  10      104.13      189.00     76.88 o 
  -3  -4  10     3771.25     3953.95    274.16 o 
  -2  -4  10     6112.82     5845.11    328.70 o 
  -1  -4  10     9590.42     8615.02    684.48 o 
   0  -4  10       17.77       30.23     20.93 o 
   1  -4  10     2258.49     2234.66    149.95 o 
   2  -4  10     2471.77     2523.85    174.45 o 
   3  -4  10     7958.56     8049.03    425.36 o 
   4  -4  10     1596.76     1532.29    113.19 o 
   5  -4  10        8.99      106.33     48.19 o 
   6  -4  10     1270.11     1357.42    123.74 o 
   7  -4  10       23.52       -6.49     35.28 o 
   8  -4  10      697.15      606.99     96.30 o 
  -7  -3  10     1244.87     1278.73    191.76 o 
  -6  -3  10      142.75      147.99     64.20 o 
  -5  -3  10      474.32      560.72    124.36 o 
  -4  -3  10     1301.45     1045.40    137.46 o 
  -3  -3  10     8689.26     8331.64    395.58 o 
  -2  -3  10     7058.66     7402.70    352.59 o 
  -1  -3  10     1139.97      986.32    140.62 o 
   0  -3  10      312.93      276.93     33.90 o 
   1  -3  10       63.57       58.02     22.99 o 
   2  -3  10    19262.73    19364.82    636.54 o 
   3  -3  10      628.39      696.53     56.12 o 
   4  -3  10      456.98      439.30     50.03 o 
   5  -3  10     1490.10     1514.71     94.21 o 
   6  -3  10     1129.53     1010.00     82.24 o 
   7  -3  10     2664.82     2504.76    173.79 o 
   8  -3  10       15.36       63.70     69.27 o 
  -7  -2  10      412.26      362.66    109.39 o 
  -6  -2  10      435.57      305.91     92.51 o 
  -5  -2  10        0.75      110.42     69.69 o 
  -4  -2  10     8954.24     8771.52    411.07 o 
  -3  -2  10     2621.68     2626.21    203.48 o 
  -2  -2  10     7344.95     7317.87    331.90 o 
  -1  -2  10      286.33      303.39     65.61 o 
   0  -2  10      708.11      688.43     34.28 o 
   1  -2  10    27938.37    27306.39    441.41 o 
   2  -2  10     1261.19     1257.78     63.26 o 
   3  -2  10     6075.81     6426.92    163.69 o 
   4  -2  10      782.08      810.86     67.65 o 
   5  -2  10     2643.67     2867.57    170.91 o 
   6  -2  10     2941.15     3159.45    139.38 o 
   7  -2  10      349.42      251.88     47.63 o 
   8  -2  10       75.81      109.18     70.06 o 
  -8  -1  10     1154.12     1315.44    207.14 o 
  -7  -1  10      298.97      371.64    110.94 o 
  -6  -1  10        2.48      -15.94     54.53 o 
  -5  -1  10     4070.59     3933.79    282.05 o 
  -4  -1  10      272.58      261.93     34.91 o 
  -3  -1  10     6635.28     6620.75    189.52 o 
  -2  -1  10      740.97      778.57     98.83 o 
  -1  -1  10     1930.34     1907.61     61.56 o 
   0  -1  10    24169.10    23404.08    552.88 o 
   1  -1  10     3228.45     3326.80     75.76 o 
   2  -1  10    11103.74    10892.70    262.92 o 
   3  -1  10       33.52       38.76     13.07 o 
   4  -1  10     6318.75     6538.24    196.68 o 
   5  -1  10     3985.48     4333.93    172.53 o 
   6  -1  10     2904.16     3000.30    154.38 o 
   7  -1  10      750.98      739.58     86.38 o 
   8  -1  10      107.31      172.09     78.49 o 
  -8   0  10       33.43       53.26     86.75 o 
  -7   0  10        2.62       92.75     71.95 o 
  -6   0  10      765.93      793.89    136.54 o 
  -5   0  10     5317.24     5133.52    319.62 o 
  -4   0  10     5608.49     5111.79    289.17 o 
  -3   0  10      355.62      345.37     41.41 o 
  -2   0  10     1315.36     1321.43     62.95 o 
  -1   0  10     5382.74     5440.36    115.84 o 
   0   0  10    30597.12    29914.47    366.94 o 
   1   0  10    11569.59    11264.64    154.44 o 
   2   0  10      342.04      370.65     32.52 o 
   3   0  10     2580.60     2527.83    108.77 o 
   4   0  10      269.02      289.73     29.64 o 
   5   0  10     9223.06     9530.48    256.93 o 
   6   0  10       88.27       85.55     33.54 o 
   7   0  10      228.56      160.28    145.71 o 
   8   0  10     1928.74     1556.53    199.11 o 
   9   0  10       18.18      201.05     85.75 o 
  -8   1  10      125.78      168.07     98.73 o 
  -7   1  10      379.66      399.73    117.50 o 
  -6   1  10     8066.06     8017.26    437.54 o 
  -5   1  10     4005.57     3701.74    269.68 o 
  -4   1  10      602.65      593.92     83.73 o 
  -3   1  10     1650.82     1746.56    152.40 o 
  -2   1  10        2.35        9.57     10.06 o 
  -1   1  10    27719.01    27016.23    358.93 o 
   0   1  10     2334.49     2297.03     52.67 o 
   1   1  10      132.68      160.92     17.19 o 
   2   1  10     3282.56     3092.86    334.41 o 
   3   1  10      301.49      363.15     23.27 o 
   4   1  10    19143.30    18486.07    983.69 o 
   5   1  10      412.72      370.60     38.70 o 
   6   1  10      708.16      631.98     66.16 o 
   7   1  10      739.97      642.71    120.32 o 
   8   1  10      451.15      489.30    111.49 o 
   9   1  10      969.33     1190.92    184.80 o 
  -8   2  10       11.45       38.16     82.00 o 
  -7   2  10     3280.38     3227.63    296.34 o 
  -6   2  10     1304.53     1249.55    170.54 o 
  -5   2  10     2987.36     3040.20    246.51 o 
  -4   2  10        0.27      -20.13     41.19 o 
  -3   2  10     1592.84     1576.08    145.77 o 
  -2   2  10    33101.96    31043.31   1868.63 o 
  -1   2  10      216.90      193.46     17.88 o 
   0   2  10     3497.13     3443.69     72.15 o 
   1   2  10     1502.37     1485.10     44.09 o 
   2   2  10    17488.48    18333.92    515.48 o 
   3   2  10    12997.97    13465.73    435.95 o 
   4   2  10     3423.52     3080.47    348.88 o 
   5   2  10     1355.63     1317.41     69.91 o 
   6   2  10      113.76       50.50     22.90 o 
   7   2  10     1777.37     1655.48    181.75 o 
   8   2  10      378.77      433.59    109.94 o 
   9   2  10      183.74      122.63     73.24 o 
  -8   3  10      654.90      504.18    132.71 o 
  -7   3  10      131.71       16.38     76.26 o 
  -6   3  10     4194.98     4391.73    324.52 o 
  -5   3  10       18.91       46.98     56.42 o 
  -4   3  10      754.52      676.55    113.63 o 
  -3   3  10    13283.12    13262.76    478.99 o 
  -2   3  10     5241.68     5083.79    247.86 o 
  -1   3  10     6326.64     6318.82    281.64 o 
   0   3  10     2337.42     2390.00     69.04 o 
   1   3  10     9158.41     8671.23    460.81 o 
   2   3  10    14188.25    15229.16    466.93 o 
   3   3  10    12735.87    13020.76    436.09 o 
   4   3  10      234.48      204.02     56.49 o 
   5   3  10       68.22       66.99      9.31 o 
   6   3  10     7193.54     7014.76    235.41 o 
   7   3  10       85.46      193.79     77.18 o 
   8   3  10      517.05      649.12    130.93 o 
  -8   4  10      431.07      471.03    146.50 o 
  -7   4  10     2750.66     2819.67    288.30 o 
  -6   4  10      238.45      351.88    105.24 o 
  -5   4  10      371.09      286.72     87.32 o 
  -4   4  10     2079.15     2263.01    202.05 o 
  -3   4  10    11719.11    12278.22    463.95 o 
  -2   4  10    11465.61    12437.62    433.32 o 
  -1   4  10        1.90        0.72      9.42 o 
   0   4  10     1386.85     1294.94     46.10 o 
   1   4  10      899.36      950.36     39.56 o 
   2   4  10    35126.68    35691.03   1412.23 o 
   3   4  10      903.70      964.24     80.18 o 
   4   4  10       67.03       78.54     32.41 o 
   5   4  10     4272.62     4105.93    127.35 o 
   6   4  10     1006.10      986.86    136.14 o 
   7   4  10     2888.33     2585.17    228.98 o 
   8   4  10      155.99      155.26     76.24 o 
  -7   5  10      370.28      359.51    110.84 o 
  -6   5  10      286.51      253.89     92.45 o 
  -5   5  10      203.74      193.34     88.67 o 
  -4   5  10    14212.76    14500.65    576.88 o 
  -3   5  10     1375.33     1234.16     84.03 o 
  -2   5  10      565.39      550.52     40.76 o 
  -1   5  10     1433.25     1430.05     78.87 o 
   0   5  10      399.00      379.33     35.49 o 
   1   5  10    21303.99    20652.34    351.66 o 
   2   5  10      467.73      476.83     30.69 o 
   3   5  10       34.61       32.24     32.17 o 
   4   5  10     3018.07     2742.78    280.21 o 
   5   5  10     1748.54     1660.15    122.07 o 
   6   5  10     1917.66     2140.12    160.38 o 
   7   5  10      301.19      300.35     87.10 o 
   8   5  10      197.42      154.12     66.12 o 
  -7   6  10       12.15       11.57     58.64 o 
  -6   6  10      778.77      781.82    151.49 o 
  -5   6  10    10656.47    10341.72    521.47 o 
  -4   6  10      523.87      614.10    121.94 o 
  -3   6  10     3036.36     3658.78    255.18 o 
  -2   6  10      361.87      344.04     54.44 o 
  -1   6  10     8815.39     8901.27    397.79 o 
   0   6  10    20693.27    20552.93   1059.30 o 
   1   6  10      706.33      672.37     51.52 o 
   2   6  10     2805.23     2680.87     92.62 o 
   3   6  10       59.09       71.42     11.76 o 
   4   6  10     7292.18     6786.28    376.98 o 
   5   6  10     1412.04     1398.24    111.73 o 
   6   6  10     1455.73     1381.81    118.02 o 
   7   6  10       32.60      155.33     77.96 o 
   8   6  10       27.46       48.20     45.89 o 
  -7   7  10      505.20      468.53    137.74 o 
  -6   7  10     2911.36     2903.46    292.31 o 
  -5   7  10     1912.31     2207.97    238.15 o 
  -4   7  10     5770.60     6259.96    375.81 o 
  -3   7  10      743.27      756.21     70.22 o 
  -2   7  10     6515.66     6773.49    246.31 o 
  -1   7  10     4515.94     4822.83    299.83 o 
   0   7  10     3157.31     3189.65    144.31 o 
   1   7  10      193.90      195.41     28.49 o 
   2   7  10       74.51       69.96     20.31 o 
   3   7  10     3875.41     3802.46     92.29 o 
   4   7  10      864.51      806.92     64.95 o 
   5   7  10     2001.96     2189.86    302.48 o 
   6   7  10       54.59      236.08     62.48 o 
   7   7  10        9.80       46.63     43.19 o 
  -6   8  10     1881.85     1991.23    177.03 o 
  -5   8  10     1983.52     1817.52    226.33 o 
  -4   8  10      137.38      149.58     56.07 o 
  -3   8  10     4628.33     4996.68    339.93 o 
  -2   8  10      568.01      626.88     85.52 o 
  -1   8  10    13302.56    14468.51    520.06 o 
   0   8  10      429.13      421.35     57.75 o 
   1   8  10      514.52      479.84     55.40 o 
   2   8  10     4596.64     4157.57    182.77 o 
   3   8  10      538.49      527.11     39.05 o 
   4   8  10     5660.26     5736.95    780.32 o 
   5   8  10        9.35       79.38     43.00 o 
   6   8  10       58.30       50.39     39.36 o 
   7   8  10      257.06      343.93    127.47 o 
  -6   9  10      826.58      995.13    191.12 o 
  -5   9  10      274.19      275.33     96.78 o 
  -4   9  10      273.92      266.82     63.46 o 
  -3   9  10     1090.88     1121.62    148.47 o 
  -2   9  10    17521.64    18052.76    654.37 o 
  -1   9  10      782.28      742.33    108.22 o 
   0   9  10      140.33       82.88     29.80 o 
   1   9  10     1086.49     1066.19     88.50 o 
   2   9  10     2340.42     2161.82    120.91 o 
   3   9  10     3555.57     3383.40    117.33 o 
   4   9  10      202.09      178.47     86.53 o 
   5   9  10       43.28       46.64     41.23 o 
   6   9  10      334.44      444.47     76.83 o 
  -5  10  10        1.82      -17.48     68.59 o 
  -4  10  10     1396.39     1638.45    214.02 o 
  -3  10  10     4894.56     4451.51    335.75 o 
  -2  10  10       15.01       97.74     64.39 o 
  -1  10  10      151.73      180.87     72.32 o 
   0  10  10      498.13      433.83     67.09 o 
   1  10  10     5425.02     5030.91    318.02 o 
   2  10  10     3717.63     3531.97    277.55 o 
   3  10  10     1189.77     1061.40    152.14 o 
   4  10  10        0.89      -79.71     79.71 o 
   5  10  10        2.49       99.85     50.09 o 
   6  10  10     1996.58     2306.47    329.77 o 
  -4  11  10      914.88     1085.55    175.04 o 
  -3  11  10     1337.11     1371.44    196.97 o 
  -2  11  10      941.11      821.41    156.53 o 
  -1  11  10      202.36      171.12     70.12 o 
   0  11  10     4289.48     4640.33    216.49 o 
   1  11  10       27.13       65.38     49.57 o 
   2  11  10     1474.93     1595.68    117.38 o 
   3  11  10        0.87      -80.48     80.48 o 
   4  11  10        3.94      -88.91     88.91 o 
   5  11  10     1187.85     1416.80    134.55 o 
  -3  12  10      360.50      243.27    103.26 o 
  -2  12  10      206.58      104.43     74.79 o 
  -1  12  10     1212.17     1152.08    158.34 o 
   0  12  10       44.65       35.01     35.01 o 
   1  12  10     2146.77     2404.96    155.79 o 
   2  12  10       10.85      105.25     73.77 o 
   3  12  10      266.77      109.45     66.21 o 
   0  13  10     1453.30     1560.37    138.39 o 
   1  13  10       27.58        3.72     37.52 o 
  -2  -9  11        7.31       55.45     68.58 o 
  -1  -9  11       36.02       -4.94     41.83 o 
   0  -9  11     1906.01     1802.36    211.32 o 
   1  -9  11      132.75      243.66     89.96 o 
   2  -9  11     2315.59     2548.16    263.00 o 
   3  -9  11       39.04      -10.65     52.08 o 
   4  -9  11      951.16      879.97    167.60 o 
  -4  -8  11     1489.46     1758.58    228.74 o 
  -3  -8  11        2.15      -72.65     72.65 o 
  -2  -8  11      124.51       63.01     65.71 o 
  -1  -8  11      777.84      857.22    141.06 o 
   0  -8  11     1862.01     1829.58    199.14 o 
   1  -8  11     3753.13     4292.87    303.67 o 
   2  -8  11       60.16       78.89     62.98 o 
   3  -8  11      510.11      497.43    120.58 o 
   4  -8  11      245.48      227.94     95.26 o 
   5  -8  11     1072.39      865.40    157.48 o 
  -5  -7  11      886.03     1129.95    189.64 o 
  -4  -7  11      316.36      336.43    110.31 o 
  -3  -7  11       18.48      103.70     63.51 o 
  -2  -7  11      179.88       97.75     60.15 o 
  -1  -7  11     3712.53     3933.15    278.39 o 
   0  -7  11     1958.48     1857.60    195.04 o 
   1  -7  11      971.14     1007.29     96.13 o 
   2  -7  11      207.71      217.01     86.55 o 
   3  -7  11      163.11      158.10     71.03 o 
   4  -7  11     3939.77     4194.40    306.79 o 
   5  -7  11      165.43      182.61     49.73 o 
   6  -7  11       43.20       52.30    105.50 o 
  -5  -6  11      582.14      470.53    117.23 o 
  -4  -6  11       44.54       53.46     66.05 o 
  -3  -6  11        0.86       34.31     52.51 o 
  -2  -6  11     5686.86     5622.72    353.74 o 
  -1  -6  11      629.20      610.72     78.58 o 
   0  -6  11     2146.72     2282.23    192.17 o 
   1  -6  11        6.44       60.00     34.70 o 
   2  -6  11     1883.32     1819.07    122.58 o 
   3  -6  11     5991.84     5633.94    251.00 o 
   4  -6  11       22.66       70.06     54.36 o 
   5  -6  11      869.77      765.16     98.34 o 
   6  -6  11       22.47       -4.67    120.40 o 
   7  -6  11      578.91      376.04     82.88 o 
  -6  -5  11     1193.06     1335.32    202.69 o 
  -5  -5  11        1.98       35.85     69.82 o 
  -4  -5  11       16.54       57.63     70.82 o 
  -3  -5  11     3174.47     3141.67    263.14 o 
  -2  -5  11      740.02      885.56    136.03 o 
  -1  -5  11     5784.91     5967.46    341.79 o 
   0  -5  11      216.75      253.43     66.29 o 
   1  -5  11     3403.72     3525.21    259.21 o 
   2  -5  11     3175.45     3265.49    164.19 o 
   3  -5  11     1668.90     1781.06    130.82 o 
   4  -5  11     1235.60     1264.54    142.37 o 
   5  -5  11        0.12        8.82     40.55 o 
   6  -5  11     2059.71     2081.70    160.49 o 
   7  -5  11      456.67      615.48     95.76 o 
  -6  -4  11       14.32       20.32     56.09 o 
  -5  -4  11        1.12      -29.05     53.82 o 
  -4  -4  11     1544.13     1534.41    182.76 o 
  -3  -4  11     2519.95     2638.36    229.27 o 
  -2  -4  11     6931.56     6973.61    362.20 o 
  -1  -4  11      575.25      489.87     49.02 o 
   0  -4  11     3445.29     3322.89    123.49 o 
   1  -4  11     1497.10     1423.09     84.33 o 
   2  -4  11     9340.79     9423.25    665.96 o 
   3  -4  11     2678.24     2628.94    146.45 o 
   4  -4  11       78.04       65.92     32.57 o 
   5  -4  11     3232.19     3311.12    180.06 o 
   6  -4  11       87.05       54.76     37.38 o 
   7  -4  11     1842.04     1685.15    142.08 o 
  -7  -3  11      102.04       19.34     64.66 o 
  -6  -3  11       58.38       32.26     43.88 o 
  -5  -3  11       77.56      -24.84     58.99 o 
  -4  -3  11     4652.17     4489.76    303.49 o 
  -3  -3  11     4068.37     4106.18    273.28 o 
  -2  -3  11     2153.23     2151.98    188.44 o 
  -1  -3  11     1163.88     1049.00     50.76 o 
   0  -3  11        6.75       38.50     19.45 o 
   1  -3  11    16664.86    16556.96    359.03 o 
   2  -3  11      510.90      470.17     40.28 o 
   3  -3  11     2455.69     2440.18    105.33 o 
   4  -3  11     3940.67     3994.64    144.96 o 
   5  -3  11     1003.94      991.10     76.10 o 
   6  -3  11     3890.96     3825.86    160.48 o 
   7  -3  11        4.71       -7.99     31.82 o 
   8  -3  11       53.10       99.65     73.61 o 
  -7  -2  11       45.97       55.67     77.80 o 
  -6  -2  11       15.86        7.73     60.82 o 
  -5  -2  11     4045.95     4165.24    298.66 o 
  -4  -2  11      419.25      417.52     90.33 o 
  -3  -2  11     2991.98     2596.08    206.22 o 
  -2  -2  11      141.66      132.34     51.95 o 
  -1  -2  11     1468.88     1476.78    139.58 o 
   0  -2  11    18425.70    17813.97    409.10 o 
   1  -2  11       60.01       73.16     18.75 o 
   2  -2  11     8852.34     9128.24    353.01 o 
   3  -2  11      463.19      496.75     46.76 o 
   4  -2  11     5786.67     5947.62    170.78 o 
   5  -2  11     5822.58     5694.15    179.76 o 
   6  -2  11      900.57      824.13     73.21 o 
   7  -2  11      204.27      187.08     41.00 o 
   8  -2  11       51.81       75.90     54.85 o 
  -7  -1  11       25.99       63.73     75.68 o 
  -6  -1  11     2526.35     2198.13    233.34 o 
  -5  -1  11      690.37      623.11    117.34 o 
  -4  -1  11     2971.76     2804.72    223.40 o 
  -3  -1  11      640.04      546.64     95.19 o 
  -2  -1  11     3441.23     3451.05    215.30 o 
  -1  -1  11     7416.83     7311.84    144.77 o 
   0  -1  11     4596.77     4647.93     99.15 o 
   1  -1  11     6576.98     6654.35    192.37 o 
   2  -1  11      344.82      360.37     27.15 o 
   3  -1  11     7299.39     7080.61    399.05 o 
   4  -1  11     2226.38     2256.66    143.19 o 
   5  -1  11     2521.65     2615.31    130.50 o 
   6  -1  11      317.25      359.71     57.66 o 
   7  -1  11       14.18       32.97     62.38 o 
   8  -1  11     2268.45     2148.60    237.44 o 
  -7   0  11      915.97     1029.00    166.84 o 
  -6   0  11     2644.50     2456.50    238.75 o 
  -5   0  11     4416.46     4212.51    295.64 o 
  -4   0  11     1458.18     1407.72     87.14 o 
  -3   0  11     1665.92     1633.26     70.23 o 
  -2   0  11     2865.04     2887.39    141.91 o 
  -1   0  11    18472.95    17996.63    270.13 o 
   0   0  11     5860.55     5838.16    137.69 o 
   1   0  11      182.60      217.68     22.57 o 
   2   0  11    10270.56    10232.48    355.50 o 
   3   0  11      106.75      116.12     16.45 o 
   4   0  11     9651.56     9476.92    467.86 o 
   5   0  11     1434.56     1392.35     87.26 o 
   6   0  11       16.38       27.57     25.55 o 
   7   0  11     1825.24     1913.03    203.93 o 
   8   0  11       10.28      113.78     71.72 o 
  -7   1  11     2966.02     2540.07    267.17 o 
  -6   1  11     2038.55     1892.71    214.54 o 
  -5   1  11     1675.77     1859.29    194.12 o 
  -4   1  11      208.66      140.67     65.28 o 
  -3   1  11      129.59      116.13     26.60 o 
  -2   1  11    21233.24    20547.83    290.24 o 
  -1   1  11      494.57      546.37     35.38 o 
   0   1  11     3769.56     3684.56    105.41 o 
   1   1  11     5405.73     5508.81    108.07 o 
   2   1  11     5562.12     5531.19    263.52 o 
   3   1  11    10713.22    10241.12   1041.79 o 
   4   1  11       15.47       25.73     10.08 o 
   5   1  11       21.15       47.65     23.43 o 
   6   1  11      892.72      918.01    128.34 o 
   7   1  11      705.18      576.88    116.76 o 
   8   1  11      319.89      450.60    115.85 o 
  -7   2  11      279.01      222.22     97.39 o 
  -6   2  11     1950.87     2040.26    223.79 o 
  -5   2  11       62.59       98.35     64.85 o 
  -4   2  11      400.09      301.24     75.88 o 
  -3   2  11    18634.81    18253.21    589.48 o 
  -2   2  11      202.40      180.07     19.07 o 
  -1   2  11     8094.44     8152.60    172.39 o 
   0   2  11     5121.82     5003.92    102.22 o 
   1   2  11    18617.69    18703.54    404.64 o 
   2   2  11    16925.68    14102.86   2876.06 o 
   3   2  11     1714.01     1621.04    137.86 o 
   4   2  11      502.40      415.69     75.48 o 
   5   2  11      135.54      115.04     39.21 o 
   6   2  11     6424.53     5923.61    335.55 o 
   7   2  11      488.21      579.45    112.97 o 
   8   2  11      312.16      358.95    110.88 o 
  -7   3  11     2412.77     2210.14    251.22 o 
  -6   3  11       22.35      111.28     78.60 o 
  -5   3  11     1556.88     1582.47    179.31 o 
  -4   3  11     3790.36     3982.16    269.78 o 
  -3   3  11     4497.15     4544.49    260.75 o 
  -2   3  11    10980.38    10895.39    541.48 o 
  -1   3  11      580.76      581.60     45.93 o 
   0   3  11     4963.42     4692.06    112.82 o 
   1   3  11     6243.15     6202.81    137.32 o 
   2   3  11     8951.75     8846.81    339.27 o 
   3   3  11     1047.51     1040.44    115.13 o 
   4   3  11      714.36      758.53    102.68 o 
   5   3  11     8316.71     8536.35    384.27 o 
   6   3  11       20.12      108.76     67.39 o 
   7   3  11      987.32     1054.19    147.90 o 
   8   3  11      107.36      153.69     84.78 o 
  -7   4  11       75.15       70.52     70.57 o 
  -6   4  11      339.47      450.08    121.52 o 
  -5   4  11      648.67      532.27    108.27 o 
  -4   4  11     7268.41     7323.01    377.13 o 
  -3   4  11     3283.57     3442.11    230.56 o 
  -2   4  11       10.89        5.01     28.25 o 
  -1   4  11     7148.23     7111.33    455.43 o 
   0   4  11       19.22       34.70     10.87 o 
   1   4  11    21738.11    20915.82    421.95 o 
   2   4  11     2698.38     2659.90    127.14 o 
   3   4  11       16.41       20.75     27.78 o 
   4   4  11     7887.68     8523.32    265.39 o 
   5   4  11      881.12      792.46    114.06 o 
   6   4  11     3748.54     3709.19    262.42 o 
   7   4  11       22.80       -3.50     52.42 o 
   8   4  11      184.70      186.12     77.21 o 
  -7   5  11       87.78      144.06     81.59 o 
  -6   5  11      201.63      300.69    108.99 o 
  -5   5  11    11409.17    11608.29    548.60 o 
  -4   5  11      285.50      399.40     94.23 o 
  -3   5  11      499.23      465.41     66.38 o 
  -2   5  11      629.06      656.00     44.42 o 
  -1   5  11     4052.16     3910.68    153.03 o 
   0   5  11    15469.44    15332.58    433.28 o 
   1   5  11       24.18       19.47     11.22 o 
   2   5  11      769.48      700.42     95.28 o 
   3   5  11     3511.15     3569.81    162.60 o 
   4   5  11     4153.14     4312.66    212.60 o 
   5   5  11     2232.72     2264.41    142.07 o 
   6   5  11      322.89      401.19     74.34 o 
   7   5  11      133.95       90.24     56.88 o 
   8   5  11      443.44      367.60     96.67 o 
  -7   6  11      515.83      461.53    129.31 o 
  -6   6  11     4691.76     4832.10    373.37 o 
  -5   6  11      140.03      117.04     72.29 o 
  -4   6  11     1697.84     1856.58    197.27 o 
  -3   6  11      824.55      791.81    128.92 o 
  -2   6  11     7653.03     7221.90    627.47 o 
  -1   6  11    10675.67    10435.61    731.41 o 
   0   6  11      781.84      752.11     41.39 o 
   1   6  11      128.60      126.01     18.43 o 
   2   6  11      990.96      891.34     36.74 o 
   3   6  11    10776.96    10925.60    311.86 o 
   4   6  11     1756.98     1697.25    122.69 o 
   5   6  11      380.56      467.89     69.83 o 
   6   6  11       69.45      122.71     42.46 o 
   7   6  11       20.89       75.65     43.77 o 
   8   6  11      878.63      598.55    128.92 o 
  -6   7  11     1144.24      976.41    174.43 o 
  -5   7  11     2327.39     2558.86    258.23 o 
  -4   7  11       44.57       53.25     63.55 o 
  -3   7  11     8575.93     8937.83    301.26 o 
  -2   7  11     1028.91     1144.43     98.80 o 
  -1   7  11     6990.40     7144.64    643.80 o 
   0   7  11      468.05      372.19     56.45 o 
   1   7  11       19.58       18.98     13.82 o 
   2   7  11     9133.41     8556.32    189.48 o 
   3   7  11       45.07       21.12     18.91 o 
   4   7  11     2127.30     2042.33    137.30 o 
   5   7  11        3.88       35.07     97.19 o 
   6   7  11       84.41      174.44     54.86 o 
   7   7  11      944.87      985.28    110.20 o 
  -6   8  11     1061.71      917.28    130.37 o 
  -5   8  11        7.65      -19.47     44.41 o 
  -4   8  11     1919.63     1972.45    147.31 o 
  -3   8  11       57.71       93.63    110.79 o 
  -2   8  11    11259.15    12580.39    365.60 o 
  -1   8  11       94.50       81.33     47.49 o 
   0   8  11      717.23      621.85     70.91 o 
   1   8  11     6388.44     6090.72    204.85 o 
   2   8  11      984.95      949.64     61.80 o 
   3   8  11     3930.92     3671.18    176.27 o 
   4   8  11       59.85       38.25     33.60 o 
   5   8  11      607.79      551.09     79.15 o 
   6   8  11      694.82      824.30     99.57 o 
   7   8  11      437.49      487.74     84.72 o 
  -5   9  11       49.79       98.17     86.19 o 
  -4   9  11     1290.80     1435.71    126.59 o 
  -3   9  11     7885.15     8373.68    307.81 o 
  -2   9  11       12.48       23.85     34.17 o 
  -1   9  11       31.90       22.71     46.79 o 
   0   9  11       85.16      125.81     38.10 o 
   1   9  11     4001.57     4048.41    323.07 o 
   2   9  11     4354.58     4246.52    169.07 o 
   3   9  11      211.75      196.75     48.87 o 
   4   9  11       53.32      -35.76     43.59 o 
   5   9  11      542.01      490.12     77.08 o 
   6   9  11     1551.68     1702.52    142.80 o 
  -5  10  11     1266.37     1299.71    206.48 o 
  -4  10  11     2057.12     1908.69    269.24 o 
  -3  10  11      159.37      183.56     90.09 o 
  -2  10  11      280.93      408.35    101.56 o 
  -1  10  11        0.02      -26.82     51.88 o 
   0  10  11     5276.93     5374.50    236.23 o 
   1  10  11     1535.97     1397.38    105.95 o 
   2  10  11      536.30      592.16     68.70 o 
   3  10  11        0.85       26.74     53.75 o 
   4  10  11       29.79       30.28     44.77 o 
   5  10  11     2547.29     2613.62    176.13 o 
  -4  11  11     1216.88     1282.04    207.92 o 
  -3  11  11      554.88      476.57    126.68 o 
  -2  11  11      514.83      396.04    109.91 o 
  -1  11  11     2777.05     2701.09    233.94 o 
   0  11  11      134.99       96.69     38.82 o 
   1  11  11      639.07      763.28     84.42 o 
   2  11  11      159.51      148.63     74.26 o 
   3  11  11       11.02       36.56     56.53 o 
   4  11  11     1170.54     1056.19    171.60 o 
   5  11  11        6.17        5.39     50.10 o 
  -2  12  11     1264.31     1104.13    165.26 o 
  -1  12  11      104.92      115.18     74.62 o 
   0  12  11     1668.02     1652.87    425.89 o 
   1  12  11       23.77       65.37     39.34 o 
   2  12  11      602.00      445.55    114.18 o 
   3  12  11      357.04      344.08    103.23 o 
  -1  -9  12      758.07      680.45     97.35 o 
   0  -9  12      442.95      486.34    114.10 o 
   1  -9  12     1900.23     1624.28    205.96 o 
   2  -9  12        2.98      -38.10     60.27 o 
   3  -9  12      497.82      356.22    115.72 o 
  -3  -8  12       70.67       68.13     75.69 o 
  -2  -8  12      157.61      197.88     86.99 o 
  -1  -8  12     1716.00     1839.40    150.23 o 
   0  -8  12     1770.57     1736.62    193.03 o 
   1  -8  12       38.98       28.39     47.96 o 
   2  -8  12      672.01      615.75    132.14 o 
   3  -8  12       14.80       85.01     72.08 o 
   4  -8  12     1534.01     1628.83    209.43 o 
  -4  -7  12        0.38      120.41     90.88 o 
  -3  -7  12       27.62       69.63     74.74 o 
  -2  -7  12     3225.35     3117.96    275.15 o 
  -1  -7  12     1015.57      977.63    155.45 o 
   0  -7  12      643.24      534.17    108.91 o 
   1  -7  12      125.88      104.39     32.64 o 
   2  -7  12      729.63      852.46    139.91 o 
   3  -7  12     4726.54     4909.85    337.15 o 
   4  -7  12       22.48        6.63     49.53 o 
   5  -7  12      322.36      332.13     73.34 o 
  -5  -6  12       22.92      -46.55     77.98 o 
  -4  -6  12       90.35      122.71     75.64 o 
  -3  -6  12     2677.55     2651.05    255.41 o 
  -2  -6  12       70.66      -66.46     66.46 o 
  -1  -6  12     2044.69     2171.89    215.25 o 
   0  -6  12        1.04      -42.09     42.09 o 
   1  -6  12     2665.36     2844.09    159.42 o 
   2  -6  12     4356.70     4646.42    205.75 o 
   3  -6  12      325.37      377.01     71.30 o 
   4  -6  12      807.73      853.47    102.90 o 
   5  -6  12       73.51      112.59     80.49 o 
   6  -6  12     1118.57     1103.87    126.95 o 
  -5  -5  12      120.15      185.86     75.61 o 
  -4  -5  12     1369.86     1613.09    199.92 o 
  -3  -5  12      869.82      841.43    143.05 o 
  -2  -5  12     5498.55     5565.64    348.91 o 
  -1  -5  12       79.60       35.24     54.39 o 
   0  -5  12     3727.31     3758.61    243.14 o 
   1  -5  12     2131.39     2200.44    135.39 o 
   2  -5  12     4945.22     5322.32    343.13 o 
   3  -5  12     1590.00     1504.59    121.38 o 
   4  -5  12       46.44       -8.31     41.83 o 
   5  -5  12     2141.60     2057.19    151.27 o 
   6  -5  12       53.39       85.17     66.09 o 
   7  -5  12      803.07      792.01    104.48 o 
  -6  -4  12       58.75       -0.68     57.78 o 
  -5  -4  12      129.12      174.71     73.70 o 
  -4  -4  12     1582.57     1476.05    189.16 o 
  -3  -4  12     6213.50     6707.28    381.75 o 
  -2  -4  12      221.31      196.82     70.00 o 
  -1  -4  12     1888.99     1835.88    180.39 o 
   0  -4  12      554.49      339.02     82.71 o 
   1  -4  12    12047.47    12275.14    401.69 o 
   2  -4  12     4123.15     4127.14    378.48 o 
   3  -4  12       23.80      -17.71     33.28 o 
   4  -4  12     3381.45     3632.20    181.22 o 
   5  -4  12      122.86      144.06     89.22 o 
   6  -4  12     4242.90     4303.55    356.87 o 
   7  -4  12       74.82       66.53     47.25 o 
  -6  -3  12        5.94       53.82     74.68 o 
  -5  -3  12     3311.53     3350.08    280.69 o 
  -4  -3  12     2539.19     2562.19    232.70 o 
  -3  -3  12     1273.91     1311.78    159.87 o 
  -2  -3  12      559.98      425.89     85.72 o 
  -1  -3  12      776.64      779.70    115.70 o 
   0  -3  12    15228.96    14407.66    512.88 o 
   1  -3  12     1296.97     1257.65     78.76 o 
   2  -3  12     2406.56     2407.57    109.94 o 
   3  -3  12      514.87      486.20     50.25 o 
   4  -3  12     1371.93     1454.60     87.04 o 
   5  -3  12     5571.49     5730.34    189.74 o 
   6  -3  12      208.49      195.02     40.62 o 
   7  -3  12        3.25       33.30     80.60 o 
   8  -3  12       93.59       41.22     63.65 o 
  -7  -2  12       74.67      190.28     87.80 o 
  -6  -2  12     2512.59     2279.09    243.20 o 
  -5  -2  12       36.50      -20.87     50.69 o 
  -4  -2  12     2476.18     2428.53    219.64 o 
  -3  -2  12      188.64      127.52     63.56 o 
  -2  -2  12     2445.19     2267.00    190.06 o 
  -1  -2  12    12326.04    12322.22    456.36 o 
   0  -2  12       40.10       71.87     14.98 o 
   1  -2  12     3403.91     3439.12    101.53 o 
   2  -2  12       15.56       27.45     16.25 o 
   3  -2  12     8178.46     8663.36    204.14 o 
   4  -2  12     8018.05     8211.54    226.84 o 
   5  -2  12     1297.98     1317.81    109.79 o 
   6  -2  12      265.13      269.84     54.51 o 
   7  -2  12        6.06      -34.62     49.81 o 
   8  -2  12     1675.84     1582.83    147.48 o 
  -7  -1  12     1318.38     1308.67    199.08 o 
  -6  -1  12      276.58      189.48     83.19 o 
  -5  -1  12     3702.88     3572.64    277.76 o 
  -4  -1  12      488.76      622.99    115.56 o 
  -3  -1  12     2742.53     2744.24    215.70 o 
  -2  -1  12     5316.34     4676.42    482.29 o 
  -1  -1  12     7326.10     7433.58    151.76 o 
   0  -1  12     7533.95     7228.62    254.41 o 
   1  -1  12       97.05       71.31     15.15 o 
   2  -1  12    11767.96    11848.10    388.76 o 
   3  -1  12      901.24      949.10     59.78 o 
   4  -1  12     7499.57     7469.11    297.13 o 
   5  -1  12      599.80      646.48     65.86 o 
   6  -1  12       37.28       60.64     35.63 o 
   7  -1  12     1472.47     1404.70    179.11 o 
   8  -1  12       23.02       75.65     84.42 o 
  -7   0  12     1037.30      941.83    161.23 o 
  -6   0  12     2587.48     2827.36    263.78 o 
  -5   0  12      527.13      644.85    121.65 o 
  -4   0  12      392.40      422.39     98.69 o 
  -3   0  12        8.67       10.82     10.89 o 
  -2   0  12    11158.39    11023.12    270.92 o 
  -1   0  12     4844.79     4893.37    117.40 o 
   0   0  12      372.03      397.40     27.03 o 
   1   0  12    11619.37    11659.38    264.83 o 
   2   0  12      243.11      279.65     32.10 o 
   3   0  12    14595.59    13895.05    666.02 o 
   4   0  12      392.00      368.50     33.40 o 
   5   0  12      818.74      878.77     67.16 o 
   6   0  12     2156.87     2515.71    219.91 o 
   7   0  12      424.50      332.26     99.55 o 
   8   0  12     1015.38      914.31    152.65 o 
  -7   1  12      873.85      907.95    163.62 o 
  -6   1  12      835.88      642.88    127.63 o 
  -5   1  12      357.08      410.77    105.61 o 
  -4   1  12     1415.14     1220.92    149.13 o 
  -3   1  12    19390.62    17421.84    736.57 o 
  -2   1  12     1635.16     1687.45     60.34 o 
  -1   1  12     1436.64     1448.24     51.05 o 
   0   1  12     3691.56     3653.11     94.27 o 
   1   1  12    11645.62    11421.33    179.32 o 
   2   1  12    19758.18    18661.05    425.31 o 
   3   1  12      154.80      145.28     46.42 o 
   4   1  12        6.73       13.64      9.37 o 
   5   1  12      245.39      250.53     49.34 o 
   6   1  12     3735.25     3629.55    262.86 o 
   7   1  12     1121.78     1137.06    159.40 o 
   8   1  12      575.93      487.64    117.59 o 
  -7   2  12     1278.57     1099.45    179.87 o 
  -6   2  12        5.65       30.25     57.24 o 
  -5   2  12     1108.01     1284.45    163.35 o 
  -4   2  12     8329.85     8246.32    398.55 o 
  -3   2  12      228.67      203.27     62.90 o 
  -2   2  12     5611.09     5206.47    180.30 o 
  -1   2  12     1332.65     1352.72     49.18 o 
   0   2  12    12868.61    12926.52    237.82 o 
   1   2  12    15492.07    15346.90    356.95 o 
   2   2  12     1642.16     1413.41    128.69 o 
   3   2  12       40.89       62.92     30.42 o 
   4   2  12       24.95       33.73     37.06 o 
   5   2  12     9727.76     9682.67    423.37 o 
   6   2  12     1296.85     1229.70    152.49 o 
   7   2  12      663.24      664.78    121.99 o 
   8   2  12       40.56       30.81     51.49 o 
  -7   3  12        7.07       20.36     79.32 o 
  -6   3  12     1635.50     1644.26    202.69 o 
  -5   3  12     2015.75     1832.30    198.43 o 
  -4   3  12     2588.08     2525.73    215.34 o 
  -3   3  12     5270.86     5452.05    296.56 o 
  -2   3  12       52.64       62.75     14.21 o 
  -1   3  12    10679.60    10936.88    292.63 o 
   0   3  12     2662.04     2547.06    113.56 o 
   1   3  12    11027.28    10795.99    319.07 o 
   2   3  12     1684.97     1872.91    148.21 o 
   3   3  12       13.94       78.64     45.08 o 
   4   3  12     9782.63     9726.22    401.86 o 
   5   3  12        4.62       -5.92     35.44 o 
   6   3  12     4755.51     4401.13    291.33 o 
   7   3  12       41.46       81.29     69.28 o 
   8   3  12      218.72      132.05     73.98 o 
  -7   4  12      440.85      475.72    133.87 o 
  -6   4  12       31.39      -41.00     72.59 o 
  -5   4  12     6379.13     6481.54    386.77 o 
  -4   4  12      987.51     1120.57    145.61 o 
  -3   4  12      195.08      178.06     64.56 o 
  -2   4  12     5260.92     5292.43    266.97 o 
  -1   4  12      679.35      661.01     73.23 o 
   0   4  12    12825.10    12775.67    382.16 o 
   1   4  12      893.11      865.61     81.15 o 
   2   4  12       50.79       25.84     27.86 o 
   3   4  12     5195.22     5732.00    289.69 o 
   4   4  12      508.42      647.44    103.57 o 
   5   4  12     5803.77     5833.01    321.08 o 
   6   4  12        2.78       74.42     58.88 o 
   7   4  12      586.22      732.62    134.11 o 
   8   4  12      730.52      603.52    127.98 o 
  -7   5  12      170.43      277.73    111.75 o 
  -6   5  12     5682.67     5667.50    403.13 o 
  -5   5  12      126.18      163.71     77.47 o 
  -4   5  12      754.81      987.30    142.91 o 
  -3   5  12      923.42     1057.90    135.12 o 
  -2   5  12     6919.96     7605.09    261.30 o 
  -1   5  12    17453.30    17360.18    829.71 o 
   0   5  12       35.37       28.06     11.67 o 
   1   5  12       28.20       35.27     14.23 o 
   2   5  12     1015.35      975.73     82.57 o 
   3   5  12     9485.56    10415.90    298.66 o 
   4   5  12     6282.16     6664.73    242.96 o 
   5   5  12      155.88      236.72     76.07 o 
   6   5  12       91.86      144.71     62.56 o 
   7   5  12       57.21       69.37     54.68 o 
   8   5  12      626.34      698.18    135.19 o 
  -7   6  12     1513.12     1337.84    217.72 o 
  -6   6  12      135.14       -6.86     77.57 o 
  -5   6  12     1738.25     1951.11    219.76 o 
  -4   6  12      111.97      197.96     71.82 o 
  -3   6  12     6736.90     6894.77    365.03 o 
  -2   6  12     4901.50     5113.31    284.98 o 
  -1   6  12     3501.18     3300.17    120.66 o 
   0   6  12      593.65      527.05     35.51 o 
   1   6  12       54.73       28.46     12.70 o 
   2   6  12    11574.26    11038.66    666.27 o 
   3   6  12     1180.95     1215.29     98.66 o 
   4   6  12      775.13     1066.91    136.20 o 
   5   6  12      110.44       82.57     40.86 o 
   6   6  12      231.97      320.12     70.38 o 
   7   6  12     1561.98     1672.36    195.22 o 
  -6   7  12     1129.66     1102.50    186.51 o 
  -5   7  12       50.64       91.82     67.48 o 
  -4   7  12     4972.33     4921.80    338.85 o 
  -3   7  12     1233.05     1351.47    115.28 o 
  -2   7  12     6072.05     5935.26    675.07 o 
  -1   7  12     1946.88     1653.63    142.13 o 
   0   7  12       75.84       53.57     21.42 o 
   1   7  12    15340.52    14194.54    434.89 o 
   2   7  12       87.77       76.19     19.42 o 
   3   7  12     4697.32     4400.79    327.88 o 
   4   7  12       24.32      -21.96     41.49 o 
   5   7  12     1269.82     1217.58    112.96 o 
   6   7  12     1664.86     1764.81    142.86 o 
   7   7  12      162.94      130.33     58.30 o 
  -6   8  12        9.09      -61.25     77.75 o 
  -5   8  12      346.92      335.39     79.89 o 
  -4   8  12      217.28      221.69     63.85 o 
  -3   8  12     7061.66     7946.11    297.72 o 
  -2   8  12      581.30      608.83    149.67 o 
  -1   8  12       68.58       73.10     35.19 o 
   0   8  12     1634.42     1952.72    143.31 o 
   1   8  12     1680.43     1633.62    147.80 o 
   2   8  12     3944.76     3721.09    207.47 o 
   3   8  12       62.18      -10.85     33.65 o 
   4   8  12     1303.41     1313.05    269.39 o 
   5   8  12     1044.02     1071.60    108.43 o 
   6   8  12      788.10      986.91    185.28 o 
   7   8  12      299.04      375.61     77.37 o 
  -5   9  12      782.56      796.00    164.79 o 
  -4   9  12     3876.64     4149.54    221.83 o 
  -3   9  12      130.38       74.69     36.95 o 
  -2   9  12       39.02       40.71     36.24 o 
  -1   9  12       20.28      118.37     60.96 o 
   0   9  12     6173.83     6167.55    230.83 o 
   1   9  12     5753.88     5708.92    276.43 o 
   2   9  12      175.17      155.23     28.89 o 
   3   9  12      195.00      161.88     45.35 o 
   4   9  12      118.89      129.85     48.85 o 
   5   9  12     2707.79     2520.38    210.44 o 
   6   9  12      237.53      260.38     67.10 o 
  -4  10  12      630.20      648.29    148.80 o 
  -3  10  12      606.28      611.58    126.29 o 
  -2  10  12      127.17      164.91     73.54 o 
  -1  10  12     4573.75     4494.65    287.30 o 
   0  10  12      684.07      740.24    149.61 o 
   1  10  12      251.89      242.81     50.73 o 
   2  10  12       11.59       78.13     57.83 o 
   3  10  12       24.54       42.14     36.64 o 
   4  10  12     2030.76     2068.52    152.54 o 
   5  10  12      132.72      119.26     52.59 o 
  -3  11  12      227.55      277.62    104.62 o 
  -2  11  12     3255.23     3263.90    266.61 o 
  -1  11  12        3.55       34.19     38.57 o 
   0  11  12     1288.15     1331.58    188.54 o 
   1  11  12      470.29      431.27    120.95 o 
   2  11  12      472.83      326.73     92.57 o 
   3  11  12     1592.92     1509.54    192.38 o 
   4  11  12      111.32       42.27     55.88 o 
  -2  12  12      694.18      889.32    153.21 o 
  -1  12  12     1927.61     1870.74    195.56 o 
   0  12  12       15.17       11.04     38.28 o 
   1  12  12      232.33      360.20    115.11 o 
   2  12  12      229.56      222.88     86.82 o 
   3  12  12      466.15      499.34    124.95 o 
  -2  -8  13     1622.17     1710.99    218.12 o 
  -1  -8  13      500.75      618.36    134.46 o 
   0  -8  13      114.62       38.88     59.20 o 
   1  -8  13      253.41      387.41    108.32 o 
   2  -8  13        2.99      104.66    102.49 o 
   3  -8  13     2515.51     2819.27    265.05 o 
   4  -8  13       75.81      148.10     81.92 o 
  -3  -7  13     2569.95     2637.06    268.33 o 
  -2  -7  13      188.88      292.97     91.41 o 
  -1  -7  13      316.88      282.43     91.88 o 
   0  -7  13       13.30       52.35     66.63 o 
   1  -7  13      443.10      506.61    111.79 o 
   2  -7  13     4732.98     4574.52    318.12 o 
   3  -7  13       67.03       89.03     67.62 o 
   4  -7  13      490.32      291.36     94.62 o 
   5  -7  13        6.25        0.75     45.20 o 
  -4  -6  13     2065.86     2143.04    242.62 o 
  -3  -6  13      232.49      448.70    124.90 o 
  -2  -6  13     1990.42     2040.89    220.69 o 
  -1  -6  13       59.60        1.56     48.26 o 
   0  -6  13     1111.53     1217.31    156.29 o 
   1  -6  13     3466.43     3425.83    183.29 o 
   2  -6  13     1759.58     1926.15    136.41 o 
   3  -6  13      600.85      618.12     83.75 o 
   4  -6  13       60.31       21.00     64.53 o 
   5  -6  13     1535.12     1687.95    142.63 o 
   6  -6  13      699.52      797.46    107.90 o 
  -5  -5  13      910.23     1008.98    169.35 o 
  -4  -5  13      737.04      860.64    156.50 o 
  -3  -5  13     2522.54     2457.49    244.70 o 
  -2  -5  13      189.47       94.27     52.10 o 
  -1  -5  13      740.40      401.39     95.74 o 
   0  -5  13     2060.86     1995.29    190.74 o 
   1  -5  13     6566.86     6651.01    412.80 o 
   2  -5  13     1981.74     1697.78    202.01 o 
   3  -5  13       19.63       11.98     69.19 o 
   4  -5  13     2166.03     2341.02    176.72 o 
   5  -5  13        5.30      -31.28     44.55 o 
   6  -5  13     2035.43     1732.25    148.43 o 
  -6  -4  13       43.04       55.81     76.91 o 
  -5  -4  13     1616.86     1458.84    195.24 o 
  -4  -4  13     3220.12     3122.29    271.69 o 
  -3  -4  13      654.27      625.75    122.21 o 
  -2  -4  13      145.08      133.34     66.86 o 
  -1  -4  13       13.69       50.32     51.86 o 
   0  -4  13    12381.94    12722.65    514.88 o 
   1  -4  13     1123.87     1119.29     81.26 o 
   2  -4  13      364.81      330.39     45.29 o 
   3  -4  13      938.45     1049.24     97.86 o 
   4  -4  13      161.06      164.29     75.88 o 
   5  -4  13     4337.77     4371.19    209.85 o 
   6  -4  13        8.80       42.27     34.81 o 
   7  -4  13       17.67       87.83     84.27 o 
  -6  -3  13     1991.25     2234.75    252.26 o 
  -5  -3  13      169.86       96.55     54.19 o 
  -4  -3  13     2120.11     2097.38    220.27 o 
  -3  -3  13       27.55       61.04     49.17 o 
  -2  -3  13      718.61      681.24    115.50 o 
  -1  -3  13    11883.23    11638.51    479.61 o 
   0  -3  13        1.45      -21.39     52.75 o 
   1  -3  13     1014.72     1031.53     74.69 o 
   2  -3  13       18.01        7.77     17.70 o 
   3  -3  13     2455.85     2607.66    113.44 o 
   4  -3  13     6889.58     6800.22    222.29 o 
   5  -3  13      768.39      758.96     90.88 o 
   6  -3  13      253.81      277.46     48.05 o 
   7  -3  13       14.54        9.69     44.58 o 
  -6  -2  13      105.64      113.18     79.54 o 
  -5  -2  13     2097.61     2307.80    233.58 o 
  -4  -2  13       38.44       58.09     54.90 o 
  -3  -2  13     1644.94     1701.68    175.57 o 
  -2  -2  13    10003.94     9571.29    421.61 o 
  -1  -2  13     4779.78     4736.58    271.66 o 
   0  -2  13     3386.33     3172.65     88.45 o 
   1  -2  13       42.27       41.60     23.38 o 
   2  -2  13     6134.41     6237.77    257.94 o 
   3  -2  13     4277.17     4480.95    223.13 o 
   4  -2  13     5748.23     5860.57    174.43 o 
   5  -2  13      702.93      726.47     63.71 o 
   6  -2  13        0.49       55.55     43.74 o 
   7  -2  13     1452.70     1319.93    129.31 o 
   8  -2  13      152.89       65.05     62.39 o 
  -7  -1  13      853.01      992.44    178.75 o 
  -6  -1  13     2030.32     1974.12    222.93 o 
  -5  -1  13        2.51      -60.32     64.97 o 
  -4  -1  13     1614.30     1638.04    180.55 o 
  -3  -1  13     1256.15     1415.46    155.54 o 
  -2  -1  13    11713.30    10482.09   1011.00 o 
  -1  -1  13     2059.76     2112.24     87.13 o 
   0  -1  13       73.42       62.32     15.34 o 
   1  -1  13     7907.96     7897.85    164.86 o 
   2  -1  13      359.53      337.97     34.14 o 
   3  -1  13    13926.87    14402.09    324.80 o 
   4  -1  13      782.95      715.03     62.46 o 
   5  -1  13      300.65      285.35     48.36 o 
   6  -1  13     1938.02     1832.07    200.67 o 
   7  -1  13      198.46      261.23     89.07 o 
   8  -1  13     1503.91     1577.26    201.23 o 
  -7   0  13      849.16      910.04    165.12 o 
  -6   0  13      179.89      176.51     84.67 o 
  -5   0  13      336.00      295.79     91.47 o 
  -4   0  13      417.25      331.62     85.83 o 
  -3   0  13    17287.80    16537.63    573.32 o 
  -2   0  13      991.02      971.66     55.90 o 
  -1   0  13     1374.04     1379.28     60.76 o 
   0   0  13     6818.89     6938.39    168.39 o 
   1   0  13     3070.46     3193.11     95.93 o 
   2   0  13    24639.42    22630.19   1264.71 o 
   3   0  13      372.97      343.42     36.28 o 
   4   0  13      204.49      229.99     34.58 o 
   5   0  13     1188.04     1261.75     79.40 o 
   6   0  13     2322.05     2018.08    202.66 o 
   7   0  13     1869.08     1982.09    215.32 o 
   8   0  13      187.85      207.78     87.37 o 
  -7   1  13      580.70      629.98    137.58 o 
  -6   1  13       53.97       20.72     67.25 o 
  -5   1  13     1027.61      974.10    149.44 o 
  -4   1  13    13377.58    13995.04    553.39 o 
  -3   1  13      239.56      220.92     32.43 o 
  -2   1  13     1681.08     1727.76     63.61 o 
  -1   1  13     1026.29     1021.90     48.78 o 
   0   1  13    11241.73    11172.89    190.92 o 
   1   1  13    22708.58    21886.68    291.91 o 
   2   1  13     3264.34     3125.72    121.27 o 
   3   1  13       11.80       22.02      9.23 o 
   4   1  13        8.07       -7.49     38.75 o 
   5   1  13     8489.29     8951.21    411.93 o 
   6   1  13     2307.04     2419.43    217.74 o 
   7   1  13      860.61      938.03    152.59 o 
   8   1  13        2.66      -37.13     65.83 o 
  -7   2  13       23.89      118.79     95.14 o 
  -6   2  13     1410.27     1546.42    204.12 o 
  -5   2  13     3524.67     3516.27    279.64 o 
  -4   2  13      866.55      890.60    128.18 o 
  -3   2  13     4289.92     3900.59    399.03 o 
  -2   2  13       25.63       10.67     11.84 o 
  -1   2  13     7178.91     7015.45    162.58 o 
   0   2  13     9835.68     9944.62    206.94 o 
   1   2  13    15366.90    14869.39    316.81 o 
   2   2  13       22.55       34.82      9.12 o 
   3   2  13       22.32       32.40     28.89 o 
   4   2  13    11713.90    11978.70    458.63 o 
   5   2  13      220.04      321.86     87.18 o 
   6   2  13     3167.52     3530.66    264.80 o 
   7   2  13      127.49      168.90     74.59 o 
   8   2  13      381.45      341.79    100.27 o 
  -7   3  13      730.88      627.15    144.37 o 
  -6   3  13      702.48      821.95    155.98 o 
  -5   3  13     4014.08     4147.97    306.03 o 
  -4   3  13     1635.30     1676.49    179.78 o 
  -3   3  13      442.44      442.23     85.74 o 
  -2   3  13     6246.64     5874.67    321.06 o 
  -1   3  13      478.23      505.48     45.81 o 
   0   3  13    14425.79    14143.82    421.96 o 
   1   3  13     1812.53     1717.54     73.27 o 
   2   3  13      816.70      809.48     98.82 o 
   3   3  13     5869.77     6525.03    308.00 o 
   4   3  13       46.44        5.17     33.91 o 
   5   3  13     8127.40     8047.07    388.54 o 
   6   3  13       11.21       47.48     60.57 o 
   7   3  13      493.56      510.56    117.39 o 
   8   3  13      767.58      827.38    150.95 o 
  -7   4  13        3.69       21.03     59.72 o 
  -6   4  13     5541.18     5488.56    388.90 o 
  -5   4  13      705.60      639.09    129.89 o 
  -4   4  13      196.94      177.37     69.23 o 
  -3   4  13     1571.81     1547.15    157.36 o 
  -2   4  13     3774.72     3251.74    403.50 o 
  -1   4  13    19490.88    19701.85    816.61 o 
   0   4  13       25.28       41.28     16.16 o 
   1   4  13      104.79      112.24     77.87 o 
   2   4  13      210.42      284.55     60.68 o 
   3   4  13     6416.23     6801.36    325.17 o 
   4   4  13     5992.53     6441.56    329.15 o 
   5   4  13       54.02      -49.43     49.43 o 
   6   4  13      428.73      390.85    100.23 o 
   7   4  13      113.76       85.11     79.01 o 
   8   4  13      760.30      626.76    137.37 o 
  -6   5  13       30.28       -7.37     71.55 o 
  -5   5  13      723.43      676.95    140.29 o 
  -4   5  13      217.33       94.06     53.07 o 
  -3   5  13     5818.97     6279.71    342.62 o 
  -2   5  13    12517.40    13569.47    834.21 o 
  -1   5  13      467.95      414.58     82.41 o 
   0   5  13       45.47       79.38     15.19 o 
   1   5  13       81.19      113.04     14.99 o 
   2   5  13    11362.72    11694.67    312.69 o 
   3   5  13     6325.19     6721.14    238.75 o 
   4   5  13      333.27      368.37     87.57 o 
   5   5  13      339.29      188.06     65.61 o 
   6   5  13      413.78      424.40    101.52 o 
   7   5  13     1880.36     1997.05    217.69 o 
   8   5  13       66.20      311.45    107.58 o 
  -6   6  13     1158.33     1109.36    178.17 o 
  -5   6  13       86.11       38.28     68.36 o 
  -4   6  13     6827.76     6860.30    397.02 o 
  -3   6  13     3969.37     4008.36    204.22 o 
  -2   6  13     5314.96     5240.31    431.70 o 
  -1   6  13     1818.15     1737.98     75.47 o 
   0   6  13     1012.53      947.74     50.48 o 
   1   6  13    13368.79    13165.62    249.06 o 
   2   6  13      923.55      764.36     87.91 o 
   3   6  13     5613.29     5754.50    224.36 o 
   4   6  13       88.18       81.17     40.76 o 
   5   6  13     1030.18     1145.85    111.09 o 
   6   6  13     1912.66     1788.68    196.64 o 
   7   6  13       78.05       78.09     68.26 o 
  -6   7  13        2.45      123.89     89.90 o 
  -5   7  13     1566.09     1717.94    213.03 o 
  -4   7  13      242.57      148.03     58.30 o 
  -3   7  13     5202.65     5570.46    244.37 o 
  -2   7  13      745.88      722.10     57.76 o 
  -1   7  13      246.05      214.18     30.31 o 
   0   7  13     7322.02     7103.74    412.97 o 
   1   7  13       17.86       48.75     20.50 o 
   2   7  13     6050.76     5213.93    204.54 o 
   3   7  13       81.70       63.31     32.08 o 
   4   7  13     1957.12     1822.99    134.65 o 
   5   7  13     1879.67     2051.23    149.31 o 
   6   7  13      666.05      925.96    107.29 o 
   7   7  13      770.06      916.48    109.40 o 
  -5   8  13      545.07      580.34     93.85 o 
  -4   8  13     6206.93     6371.38    230.84 o 
  -3   8  13      605.43      714.93     94.22 o 
  -2   8  13      302.57      344.59     67.21 o 
  -1   8  13      768.30      783.77     59.43 o 
   0   8  13     4706.88     4551.64    194.36 o 
   1   8  13     7017.34     6411.27    191.03 o 
   2   8  13     1100.43      958.06     92.11 o 
   3   8  13      351.49      265.67     51.36 o 
   4   8  13      389.89      423.42     71.98 o 
   5   8  13     2536.61     2737.20    198.23 o 
   6   8  13      617.00      698.80     92.92 o 
  -5   9  13     1852.87     1984.01    246.39 o 
  -4   9  13      136.95      257.12    102.24 o 
  -3   9  13       93.82       84.06     92.62 o 
  -2   9  13        2.45      -50.72     50.72 o 
  -1   9  13     5123.88     5679.57    393.19 o 
   0   9  13     5027.12     4662.25    256.78 o 
   1   9  13      660.19      692.16     57.87 o 
   2   9  13       32.97        1.75     30.95 o 
   3   9  13       61.39       45.75     35.75 o 
   4   9  13     3773.76     3542.52    199.93 o 
   5   9  13      625.46      575.73     86.99 o 
   6   9  13      155.52      232.54     62.99 o 
  -4  10  13      168.71      146.27     87.21 o 
  -3  10  13      427.95      364.46    117.01 o 
  -2  10  13     5440.76     5394.84    350.16 o 
  -1  10  13      252.83      306.64     62.93 o 
   0  10  13     1390.55     1764.40    182.85 o 
   1  10  13       83.27       -9.54     53.86 o 
   2  10  13      840.17      803.92     93.29 o 
   3  10  13     2106.35     2031.65    147.26 o 
   4  10  13        8.60        3.08     40.64 o 
   5  10  13      594.23      715.59     97.61 o 
  -3  11  13     1979.46     1872.85    225.79 o 
  -2  11  13      139.73      201.14     82.94 o 
  -1  11  13     2343.75     2581.28    190.04 o 
   0  11  13       26.80       33.74     30.16 o 
   1  11  13      911.32     1139.53    167.08 o 
   2  11  13     1440.93     1668.67    210.23 o 
   3  11  13      465.01      493.60     80.80 o 
   4  11  13      455.50      473.07     76.56 o 
  -1  12  13        0.10      -10.58     34.59 o 
   0  12  13      386.41      339.13    100.60 o 
   1  12  13       91.85       61.57     62.33 o 
   2  12  13     1562.38     1844.59    223.78 o 
  -1  -8  14      204.41      159.68     78.38 o 
   0  -8  14      106.76      189.33     81.03 o 
   1  -8  14      147.44      284.82     94.12 o 
   2  -8  14     2548.27     2727.86    258.31 o 
  -3  -7  14        4.53       68.91     68.29 o 
  -2  -7  14      872.48      878.33    165.36 o 
  -1  -7  14        2.30      -72.29     83.55 o 
   0  -7  14      187.75      108.16     47.29 o 
   1  -7  14     3780.60     3657.26    284.36 o 
   2  -7  14      185.39       45.97     51.74 o 
   3  -7  14      391.16      399.07    115.30 o 
   4  -7  14       10.12       76.26     76.57 o 
  -4  -6  14      341.30      272.01    100.24 o 
  -3  -6  14     1191.44     1476.79    198.14 o 
  -2  -6  14       48.15       54.69     65.95 o 
  -1  -6  14      399.84      489.38    109.75 o 
   0  -6  14     2649.41     2554.18    140.34 o 
   1  -6  14     1906.31     2023.68    146.84 o 
   2  -6  14     1031.81      937.79     99.39 o 
   3  -6  14        0.56      -17.64     40.55 o 
   4  -6  14     2127.09     2148.58    206.33 o 
   5  -6  14      226.78      280.96     68.11 o 
  -4  -5  14     1185.01     1272.52    192.09 o 
  -3  -5  14       56.59      213.53     97.29 o 
  -2  -5  14      112.90      254.38     84.73 o 
  -1  -5  14      492.92      499.40    111.76 o 
   0  -5  14     5876.45     5734.37    252.66 o 
   1  -5  14     1680.65     1488.51    149.23 o 
   2  -5  14      201.29      191.65     41.79 o 
   3  -5  14     2974.88     3276.97    186.83 o 
   4  -5  14       66.02       81.12     46.60 o 
   5  -5  14     2852.82     2977.09    185.38 o 
   6  -5  14       19.53      122.69     73.33 o 
  -5  -4  14      450.51      519.15    134.15 o 
  -4  -4  14     1161.05     1039.79    164.99 o 
  -3  -4  14      281.08      394.03    102.00 o 
  -2  -4  14      215.73      206.35     78.99 o 
  -1  -4  14     8307.95     8993.23    436.93 o 
   0  -4  14      192.62      211.74     48.80 o 
   1  -4  14      396.06      437.50     55.43 o 
   2  -4  14      756.35      733.25     68.12 o 
   3  -4  14     1035.46     1269.92    108.67 o 
   4  -4  14     4830.16     4835.28    806.48 o 
   5  -4  14       46.13      155.91     52.35 o 
   6  -4  14       29.01       97.17     65.73 o 
  -5  -3  14      959.43      901.18    162.52 o 
  -4  -3  14      295.56      277.40     78.04 o 
  -3  -3  14     1069.57      978.20    148.87 o 
  -2  -3  14     7926.40     7808.60    404.17 o 
  -1  -3  14      600.15      669.35    118.55 o 
   0  -3  14      557.19      476.28     65.00 o 
   1  -3  14      231.65      368.92    161.41 o 
   2  -3  14     3750.03     3959.43    199.36 o 
   3  -3  14     5089.58     5364.88    172.16 o 
   4  -3  14     1104.60      998.77    104.98 o 
   5  -3  14      209.19      150.96     38.43 o 
   6  -3  14       53.75       55.25     43.37 o 
   7  -3  14     1422.46     1372.87    140.83 o 
  -6  -2  14     1022.95     1218.54    188.47 o 
  -5  -2  14       14.11       10.45     52.36 o 
  -4  -2  14     1351.82     1260.43    169.49 o 
  -3  -2  14     5519.71     5358.49    329.71 o 
  -2  -2  14     9592.33     9830.83    437.79 o 
  -1  -2  14      621.42      677.93    109.26 o 
   0  -2  14        1.04       31.26     17.74 o 
   1  -2  14     5868.82     6100.29    151.70 o 
   2  -2  14      695.33      655.02     51.20 o 
   3  -2  14     5033.86     5213.02    160.59 o 
   4  -2  14      774.59      781.64     64.64 o 
   5  -2  14       59.90       60.81     30.17 o 
   6  -2  14     1898.52     1932.54    150.62 o 
   7  -2  14        4.04      -19.73     69.39 o 
  -6  -1  14       54.13       23.65     68.77 o 
  -5  -1  14      335.98      343.77    100.71 o 
  -4  -1  14      776.94      892.66    145.84 o 
  -3  -1  14     9515.44     9104.24    428.68 o 
  -2  -1  14       59.17      -21.85     53.72 o 
  -1  -1  14     1174.93     1180.64     81.70 o 
   0  -1  14     6295.93     6221.89    166.72 o 
   1  -1  14        7.53       20.35     17.85 o 
   2  -1  14    11117.14    11158.17    342.46 o 
   3  -1  14       10.27       10.06     20.22 o 
   4  -1  14      292.25      350.18     41.59 o 
   5  -1  14     4007.75     3874.61    271.54 o 
   6  -1  14      973.17      999.93    151.30 o 
   7  -1  14     1113.96     1149.76    166.76 o 
  -6   0  14       64.36       86.20     73.53 o 
  -5   0  14        7.20        2.03     58.47 o 
  -4   0  14     9477.02     8913.08    439.73 o 
  -3   0  14      388.55      370.98     80.98 o 
  -2   0  14     2944.13     2955.58    123.51 o 
  -1   0  14     1359.28     1436.70     65.41 o 
   0   0  14     5901.23     5979.09    136.86 o 
   1   0  14    16553.43    16892.10    432.24 o 
   2   0  14      739.04      750.37     41.62 o 
   3   0  14      134.53       54.36     34.20 o 
   4   0  14      911.44      807.91     86.23 o 
   5   0  14     5310.70     5462.69    321.87 o 
   6   0  14     1346.81     1545.96    180.01 o 
   7   0  14      400.76      697.43    140.35 o 
   8   0  14       44.77      105.19     66.31 o 
  -6   1  14      798.43     1052.30    165.67 o 
  -5   1  14     3145.47     3141.26    269.66 o 
  -4   1  14      269.59      295.78     91.62 o 
  -3   1  14     2075.29     2090.21     97.91 o 
  -2   1  14       32.60       30.77     18.05 o 
  -1   1  14     5078.54     5159.02    131.36 o 
   0   1  14     7698.78     7723.67    184.13 o 
   1   1  14     4573.69     4608.35    109.98 o 
   2   1  14       79.64       57.70     14.31 o 
   3   1  14      788.94      738.49     49.66 o 
   4   1  14     9042.51     9488.07    408.96 o 
   5   1  14     1101.26     1100.09    146.42 o 
   6   1  14      972.88      959.43    142.15 o 
   7   1  14      348.18      335.63     99.95 o 
   8   1  14       83.63       98.95     73.31 o 
  -6   2  14     1094.73     1413.12    195.83 o 
  -5   2  14     1775.79     1935.01    212.78 o 
  -4   2  14     1514.73     1550.87    176.01 o 
  -3   2  14      153.35       97.68     31.47 o 
  -2   2  14     5387.00     5157.04    156.14 o 
  -1   2  14     2793.28     2839.21     81.96 o 
   0   2  14    13523.80    13521.97    335.59 o 
   1   2  14      930.02      948.10     44.57 o 
   2   2  14     1242.15     1105.47     57.80 o 
   3   2  14     8218.98     8250.65    355.98 o 
   4   2  14        4.50       78.17     56.32 o 
   5   2  14     4415.36     4707.05    295.14 o 
   6   2  14        0.78        2.61     49.48 o 
   7   2  14      124.03      192.56     82.90 o 
   8   2  14     1079.33     1176.83    177.06 o 
  -6   3  14     3893.79     3933.06    329.88 o 
  -5   3  14      523.37      508.59    123.53 o 
  -4   3  14       49.48      159.21     64.66 o 
  -3   3  14     1990.54     1852.39    246.16 o 
  -2   3  14      519.65      551.41     40.86 o 
  -1   3  14    13538.35    13724.53    275.57 o 
   0   3  14       59.30       33.55     20.60 o 
   1   3  14      240.57      262.20     22.66 o 
   2   3  14     1216.80      852.69    367.21 o 
   3   3  14     1685.68     1712.91    155.39 o 
   4   3  14     2099.43     2117.42    183.95 o 
   5   3  14       81.98      129.12     61.68 o 
   6   3  14      255.74      165.20     63.15 o 
   7   3  14      941.17      889.71    152.46 o 
   8   3  14      714.28      775.28    161.17 o 
  -6   4  14      132.45      240.70     99.73 o 
  -5   4  14      221.95      289.03     90.83 o 
  -4   4  14      725.83      708.12    119.15 o 
  -3   4  14     2632.67     2434.34    412.23 o 
  -2   4  14    16091.95    15263.86    695.61 o 
  -1   4  14      464.47      467.70     46.46 o 
   0   4  14      358.79      387.30     31.52 o 
   1   4  14      696.14      665.14     63.88 o 
   2   4  14    15221.81    15524.52    527.20 o 
   3   4  14     3213.92     3305.61    225.54 o 
   4   4  14       21.42       18.54     38.07 o 
   5   4  14      141.70      199.04     70.91 o 
   6   4  14       50.77      107.98     60.28 o 
   7   4  14     1752.14     1574.69    193.05 o 
   8   4  14       78.64       26.92     56.24 o 
  -6   5  14      781.48      963.36    170.81 o 
  -5   5  14        1.14      -47.00     63.95 o 
  -4   5  14     4610.98     4703.09    321.90 o 
  -3   5  14     5452.70     5638.93    322.83 o 
  -2   5  14     3549.50     3468.47    334.07 o 
  -1   5  14     1118.20     1057.37     78.01 o 
   0   5  14        0.42        2.68     13.23 o 
   1   5  14    10808.86    10739.11    254.29 o 
   2   5  14     1162.14     1181.83    134.56 o 
   3   5  14     2528.71     2939.44    219.69 o 
   4   5  14      121.69      156.54     57.41 o 
   5   5  14      170.46      122.24     64.40 o 
   6   5  14     2120.13     2096.39    214.63 o 
   7   5  14       42.76      216.49     96.75 o 
  -6   6  14        1.06       33.73     77.47 o 
  -5   6  14     2928.25     2518.23    261.56 o 
  -4   6  14     1998.36     2222.64    227.52 o 
  -3   6  14     4116.58     4443.10    221.04 o 
  -2   6  14      891.29      923.06    104.30 o 
  -1   6  14      304.79      342.33     44.66 o 
   0   6  14    10678.59    10223.68    340.42 o 
   1   6  14       78.20      136.07     29.36 o 
   2   6  14     6862.21     6670.72    238.68 o 
   3   6  14        2.83       32.93     32.06 o 
   4   6  14     1084.48     1207.74    110.33 o 
   5   6  14     1843.12     1601.63    182.15 o 
   6   6  14      302.79      530.48    114.14 o 
   7   6  14      426.79      447.44    116.50 o 
  -6   7  14      643.62      507.81    122.73 o 
  -5   7  14      232.81      285.32     96.75 o 
  -4   7  14     5630.73     6001.94    276.47 o 
  -3   7  14      598.60      798.53     96.72 o 
  -2   7  14      224.07      139.97     39.21 o 
  -1   7  14     1828.53     1857.82     84.22 o 
   0   7  14     1256.74     1168.32     74.72 o 
   1   7  14     8579.88     8063.55    195.42 o 
   2   7  14      322.91      246.28     49.64 o 
   3   7  14      336.97      347.71     58.78 o 
   4   7  14     1915.94     2008.23    144.05 o 
   5   7  14     1724.63     1968.43    190.96 o 
   6   7  14      524.29      639.55     89.65 o 
   7   7  14       16.25       21.32     66.53 o 
  -5   8  14     2647.07     2603.67    190.62 o 
  -4   8  14        2.50       39.70     37.53 o 
  -3   8  14      130.81      144.51    102.05 o 
  -2   8  14      307.13      341.04     71.01 o 
  -1   8  14     3722.21     3589.34    150.39 o 
   0   8  14     6880.74     6746.88    437.24 o 
   1   8  14      573.46      557.84     63.12 o 
   2   8  14      150.65      102.75     38.80 o 
   3   8  14       36.77       21.11     63.79 o 
   4   8  14     3666.34     3634.53    197.14 o 
   5   8  14      576.54      658.11     91.41 o 
   6   8  14      118.14      112.81     74.07 o 
  -4   9  14       38.30      123.22     61.26 o 
  -3   9  14      291.70      256.62     76.57 o 
  -2   9  14     5276.09     5746.41    259.15 o 
  -1   9  14     1219.01     1189.26    106.55 o 
   0   9  14      899.56      863.71     91.55 o 
   1   9  14       95.17       93.90     37.69 o 
   2   9  14      667.33      582.39     77.82 o 
   3   9  14     3533.96     3289.25    184.94 o 
   4   9  14       24.99        6.64     38.10 o 
   5   9  14      293.31      355.73     84.30 o 
  -4  10  14       94.73      -55.23     80.73 o 
  -3  10  14     3393.01     3369.26    209.49 o 
  -2  10  14        4.10       54.59     49.00 o 
  -1  10  14     2219.17     2191.71    205.99 o 
   0  10  14       16.00        5.73     22.96 o 
   1  10  14     1401.64     1381.16    256.19 o 
   2  10  14     3106.06     3054.89    187.92 o 
   3  10  14      294.61      277.68     60.59 o 
   4  10  14      548.27      463.49     74.82 o 
   5  10  14        2.40       23.01     64.43 o 
  -2  11  14     2573.83     2880.49    247.33 o 
  -1  11  14        2.04      -11.79     37.66 o 
   0  11  14      583.73      685.46    141.46 o 
   1  11  14      633.60      698.77    122.93 o 
   2  11  14     1880.90     1709.41    141.37 o 
   3  11  14      491.47      569.42     82.76 o 
   0  12  14       35.80       90.15     82.72 o 
   1  12  14     1778.72     2133.66    243.74 o 
  -2  -7  15       28.52       40.52     67.03 o 
  -1  -7  15      429.11      352.46    104.96 o 
   0  -7  15     2096.25     1721.21    210.14 o 
   1  -7  15      336.91      347.13    105.34 o 
   2  -7  15      430.27      511.98    118.31 o 
   3  -7  15       72.75      142.52     73.87 o 
  -3  -6  15       27.60      -15.93     55.81 o 
  -2  -6  15      732.30      702.95    148.36 o 
  -1  -6  15      727.81      709.90    137.61 o 
   0  -6  15     1773.14     1923.55    151.58 o 
   1  -6  15      755.26      717.77     92.90 o 
   2  -6  15       68.54       10.12     62.69 o 
   3  -6  15     2255.90     2288.33    220.93 o 
   4  -6  15       81.47      230.59     98.74 o 
  -4  -5  15      122.54       78.92     68.81 o 
  -3  -5  15      389.17      326.38    108.38 o 
  -2  -5  15        1.17       45.90     61.22 o 
  -1  -5  15     4218.27     4283.64    317.68 o 
   0  -5  15      640.54      660.69     88.14 o 
   1  -5  15      751.40      666.17     88.21 o 
   2  -5  15     2796.01     2628.24    138.24 o 
   3  -5  15      344.75      400.28     69.98 o 
   4  -5  15     3118.12     3386.26    196.25 o 
   5  -5  15        0.52       43.57     45.28 o 
  -4  -4  15      860.56      706.19    141.29 o 
  -3  -4  15      977.15     1066.15    164.27 o 
  -2  -4  15     4083.52     4326.69    313.02 o 
  -1  -4  15       70.56       56.69     45.05 o 
   0  -4  15      264.83      278.36     67.78 o 
   1  -4  15     1067.27     1000.72    157.90 o 
   2  -4  15     2816.99     2767.32    147.97 o 
   3  -4  15     4190.16     4221.42    203.03 o 
   4  -4  15       20.12       23.03     41.11 o 
   5  -4  15       32.81       78.01     56.08 o 
   6  -4  15      250.15      367.17    118.19 o 
  -5  -3  15      126.56      158.95     86.16 o 
  -4  -3  15     1659.03     1531.54    194.47 o 
  -3  -3  15     3100.57     3030.71    255.01 o 
  -2  -3  15     1275.79     1357.06    169.69 o 
  -1  -3  15     1179.81     1421.27    163.76 o 
   0  -3  15      570.44      510.57    102.93 o 
   1  -3  15     6454.20     6336.31    208.46 o 
   2  -3  15     1393.29     1385.48     95.50 o 
   3  -3  15     1825.90     1811.86    101.21 o 
   4  -3  15        2.48      -23.92     23.92 o 
   5  -3  15       13.69       99.41     50.12 o 
   6  -3  15     1412.52     1308.68    132.55 o 
  -5  -2  15      534.01      393.19    104.24 o 
  -4  -2  15     1092.76     1336.96    179.23 o 
  -3  -2  15     4075.36     4035.90    293.14 o 
  -2  -2  15      262.87      210.17     66.93 o 
  -1  -2  15       29.90       68.85     48.05 o 
   0  -2  15     6908.62     6998.69    162.55 o 
   1  -2  15      150.52      147.37     26.97 o 
   2  -2  15     4147.64     4203.36    156.94 o 
   3  -2  15       82.78       68.12     23.51 o 
   4  -2  15      564.60      626.19     60.95 o 
   5  -2  15     4351.08     4430.44    221.44 o 
   6  -2  15      319.84      227.59     71.05 o 
   7  -2  15      880.79      894.18    112.24 o 
  -6  -1  15      170.85      318.82    110.06 o 
  -5  -1  15      112.51      146.65     80.71 o 
  -4  -1  15     3777.45     3955.97    297.00 o 
  -3  -1  15      870.96     1189.03    154.57 o 
  -2  -1  15      177.03      140.51     51.49 o 
  -1  -1  15     2095.34     2091.91     92.30 o 
   0  -1  15     1054.57     1145.18     60.66 o 
   1  -1  15     8537.07     8733.53    252.08 o 
   2  -1  15        0.91      -19.98     19.98 o 
   3  -1  15       28.76       59.54     23.55 o 
   4  -1  15     3699.30     3753.16    132.79 o 
   5  -1  15     2648.79     2743.20    168.70 o 
   6  -1  15      704.36      722.73     94.23 o 
   7  -1  15       55.17       25.73     49.88 o 
  -6   0  15      149.48       88.01     78.63 o 
  -5   0  15     3266.71     3465.38    287.02 o 
  -4   0  15       29.77      -23.50     52.71 o 
  -3   0  15      504.40      517.43     95.98 o 
  -2   0  15       88.64      142.60     61.47 o 
  -1   0  15     8180.51     7906.35    174.08 o 
   0   0  15     3355.84     3423.45    116.42 o 
   1   0  15       89.96      127.74     25.34 o 
   2   0  15       27.76       61.69     23.15 o 
   3   0  15     1727.18     1774.18    160.93 o 
   4   0  15     5716.10     5810.55    318.36 o 
   5   0  15     2013.29     2332.46    211.78 o 
   6   0  15      171.01      231.79     86.65 o 
   7   0  15      339.45      337.84    107.06 o 
  -6   1  15     1224.26     1444.59    198.86 o 
  -5   1  15      252.50      244.40     88.74 o 
  -4   1  15      909.75      924.88    143.90 o 
  -3   1  15       61.75      128.16     56.90 o 
  -2   1  15     8408.34     8141.19    216.56 o 
  -1   1  15     4202.46     4379.77    123.41 o 
   0   1  15     1195.25     1268.45     61.40 o 
   1   1  15      528.34      573.17     44.66 o 
   2   1  15       61.27       54.98     48.17 o 
   3   1  15     8752.66     8637.93    214.76 o 
   4   1  15      334.51      312.06     79.03 o 
   5   1  15     1338.58     1387.64    161.70 o 
   6   1  15      153.05        2.98     52.82 o 
   7   1  15       75.46      142.62     79.76 o 
  -6   2  15      934.92      869.21    160.88 o 
  -5   2  15      703.77      811.84    142.90 o 
  -4   2  15        0.16       64.57     58.11 o 
  -3   2  15     5201.52     5032.30    178.30 o 
  -2   2  15      524.23      458.11     36.39 o 
  -1   2  15     4877.53     4739.56    120.98 o 
   0   2  15      314.28      304.43     36.89 o 
   1   2  15      621.74      599.52     37.54 o 
   2   2  15     5100.21     4931.89    176.72 o 
   3   2  15       47.08       33.70     37.38 o 
   4   2  15     1621.89     1693.70    165.84 o 
   5   2  15       19.83      -13.20     52.32 o 
   6   2  15      260.65      310.84     91.85 o 
   7   2  15     1766.16     1837.67    211.93 o 
  -6   3  15      207.78      118.94     69.41 o 
  -5   3  15       31.67      -34.58     43.88 o 
  -4   3  15     1555.93     1655.64    185.42 o 
  -3   3  15      459.16      468.49     59.66 o 
  -2   3  15    10014.94     9532.87    194.14 o 
  -1   3  15       14.43       31.85     16.38 o 
   0   3  15       69.62       70.98     26.53 o 
   1   3  15     3589.94     3482.22     97.96 o 
   2   3  15     4244.40     4660.50    258.44 o 
   3   3  15     2314.70     2587.29    196.39 o 
   4   3  15      119.44      147.58     59.45 o 
   5   3  15      202.97      311.99     86.76 o 
   6   3  15      652.82      751.62    138.08 o 
   7   3  15      861.44      873.09    142.90 o 
  -6   4  15      272.84      363.50    116.16 o 
  -5   4  15      470.04      430.14    109.90 o 
  -4   4  15     1031.52     1048.58    150.31 o 
  -3   4  15     6991.41     6019.50    922.98 o 
  -2   4  15     1058.34     1061.22     96.59 o 
  -1   4  15       10.80       42.71     22.25 o 
   0   4  15     2693.36     2771.14    107.57 o 
   1   4  15    11799.77    11364.75    477.20 o 
   2   4  15     1651.98     1621.08    154.51 o 
   3   4  15       87.50      160.27     64.78 o 
   4   4  15       32.51       85.83     50.05 o 
   5   4  15       53.09      145.99     74.19 o 
   6   4  15     2456.03     2676.58    239.82 o 
   7   4  15       58.33      166.40     78.02 o 
  -6   5  15        1.65       19.49     77.22 o 
  -5   5  15     2272.67     2484.12    254.45 o 
  -4   5  15     2930.89     2816.94    249.42 o 
  -3   5  15     1682.93     1479.53    192.05 o 
  -2   5  15     2331.30     2054.21    273.64 o 
  -1   5  15       22.36       36.21     23.47 o 
   0   5  15    12652.49    12741.89    597.77 o 
   1   5  15      483.82      457.49     41.69 o 
   2   5  15     3551.02     3698.54    244.83 o 
   3   5  15      149.36      201.36     68.93 o 
   4   5  15       14.86      106.94     59.35 o 
   5   5  15     3623.45     3787.95    276.28 o 
   6   5  15       54.31      219.83     83.90 o 
   7   5  15       30.87      181.43     77.60 o 
  -5   6  15       30.45       -2.56     68.46 o 
  -4   6  15     2363.32     2162.69    229.73 o 
  -3   6  15      332.80      439.03     93.77 o 
  -2   6  15       52.34       69.59     27.10 o 
  -1   6  15     6144.90     5730.28    548.66 o 
   0   6  15      137.21      176.40     35.11 o 
   1   6  15     3788.33     3729.45    139.44 o 
   2   6  15        0.11       20.04     27.56 o 
   3   6  15      823.77      891.68    124.81 o 
   4   6  15     3500.28     3969.90    285.79 o 
   5   6  15      258.02      521.89    108.66 o 
   6   6  15      757.55      832.71    140.68 o 
   7   6  15       64.73       -0.74     47.21 o 
  -5   7  15     2639.06     2378.03    259.95 o 
  -4   7  15      114.06      156.23     55.63 o 
  -3   7  15      347.84      358.05     95.84 o 
  -2   7  15     1459.89     1452.02     95.42 o 
  -1   7  15     2017.70     1934.10     94.96 o 
   0   7  15     5959.91     5480.16    367.26 o 
   1   7  15       24.81        5.27     30.52 o 
   2   7  15      128.39      149.86     39.47 o 
   3   7  15     1340.64     1317.31    113.52 o 
   4   7  15     1753.13     1742.38    248.73 o 
   5   7  15      261.97      241.94     56.21 o 
   6   7  15      304.20      343.52    110.37 o 
  -5   8  15       78.24       30.41    103.94 o 
  -4   8  15        1.77       39.18     40.81 o 
  -3   8  15       20.04       45.90     47.49 o 
  -2   8  15     4020.74     3933.00    207.44 o 
  -1   8  15     1657.40     1642.54     84.48 o 
   0   8  15      114.27      130.50     33.42 o 
   1   8  15      159.07       70.01     79.03 o 
   2   8  15       26.18       37.48     37.10 o 
   3   8  15     2773.67     2983.65    224.63 o 
   4   8  15       32.03      164.04     80.39 o 
   5   8  15       10.98      102.35     54.28 o 
   6   8  15      152.76      133.39     58.09 o 
  -4   9  15       51.94       52.69     69.34 o 
  -3   9  15     3705.89     3815.67    219.84 o 
  -2   9  15      305.68      350.56     59.02 o 
  -1   9  15     1396.15     1284.92     87.28 o 
   0   9  15        4.24      -20.88     38.91 o 
   1   9  15      703.38      568.96    140.55 o 
   2   9  15     5946.04     5458.89    236.65 o 
   3   9  15      233.25      218.11     83.86 o 
   4   9  15      430.20      405.61     73.65 o 
   5   9  15       32.43       76.24     48.92 o 
  -3  10  15       14.71       -3.05     41.94 o 
  -2  10  15     1560.38     1602.81    139.79 o 
  -1  10  15        5.67       16.24     34.62 o 
   0  10  15      490.60      487.23     73.36 o 
   1  10  15     2660.04     2278.35    286.73 o 
   2  10  15      604.21      577.68     81.02 o 
   3  10  15      108.96       90.40     39.28 o 
   4  10  15      116.79       66.01     34.47 o 
  -2  11  15       54.70       53.24     50.01 o 
  -1  11  15      259.29      181.45     77.68 o 
   0  11  15      522.97      539.40     81.68 o 
   1  11  15     2318.11     2288.69    158.83 o 
   2  11  15      832.25      767.21     95.82 o 
   3  11  15       91.77      107.89     45.61 o 
   0  -7  16      554.58      482.55    122.82 o 
   1  -7  16      216.23      188.54     94.28 o 
  -2  -6  16      312.98      306.77    102.90 o 
  -1  -6  16     1677.34     1503.80    200.01 o 
   0  -6  16      277.68      351.79     70.03 o 
   1  -6  16       91.99       33.39     81.94 o 
   2  -6  16     1572.88     1420.60    177.24 o 
   3  -6  16       79.78      128.17     71.21 o 
   4  -6  16     1670.27     1859.33    157.53 o 
  -3  -5  16        8.88        4.23     67.69 o 
  -2  -5  16     2498.87     2540.88    257.36 o 
  -1  -5  16      150.24       55.95     45.92 o 
   0  -5  16      289.94      296.59     66.10 o 
   1  -5  16      942.17      910.27    106.02 o 
   2  -5  16      620.56      531.27     80.51 o 
   3  -5  16     3038.22     3074.00    325.19 o 
   4  -5  16        1.83      -21.48     96.57 o 
   5  -5  16        2.54       69.97     76.43 o 
  -4  -4  16     1015.53      829.25    153.63 o 
  -3  -4  16     1838.93     1745.43    206.51 o 
  -2  -4  16       14.66      -71.11     71.11 o 
  -1  -4  16      419.98      482.04    111.68 o 
   0  -4  16      502.62      405.30     88.04 o 
   1  -4  16     3075.34     3101.48    189.20 o 
   2  -4  16     2734.24     2738.58    155.63 o 
   3  -4  16      224.28      195.40     54.33 o 
   4  -4  16       39.82       39.69     43.15 o 
   5  -4  16       68.61      156.01     88.27 o 
  -4  -3  16      754.76      724.63    141.02 o 
  -3  -3  16      752.57      716.17    132.91 o 
  -2  -3  16     1060.18     1079.27    158.26 o 
  -1  -3  16      270.45      197.98     79.76 o 
   0  -3  16     5971.02     6102.34    264.81 o 
   1  -3  16     1106.17     1113.20    116.14 o 
   2  -3  16     3126.13     3182.01    221.23 o 
   3  -3  16       80.97       62.29     53.18 o 
   4  -3  16      353.41      359.83     49.78 o 
   5  -3  16     2232.85     2324.16    168.81 o 
   6  -3  16        3.95       -7.47     47.30 o 
  -5  -2  16      230.42      236.44     85.58 o 
  -4  -2  16     1467.82     1822.67    212.94 o 
  -3  -2  16      643.82      737.75    131.69 o 
  -2  -2  16       63.64       26.20     41.97 o 
  -1  -2  16     3622.87     3696.34    262.19 o 
   0  -2  16       74.67       71.42     38.72 o 
   1  -2  16     5921.50     6025.59    159.67 o 
   2  -2  16       20.23       16.10     18.89 o 
   3  -2  16      318.14      340.08     43.84 o 
   4  -2  16     3920.93     4187.64    208.33 o 
   5  -2  16      362.44      455.39     80.68 o 
   6  -2  16     1355.72     1267.11    127.95 o 
  -5  -1  16     2537.46     2281.91    245.65 o 
  -4  -1  16      578.32      654.26    133.58 o 
  -3  -1  16       27.78      -21.95     38.76 o 
  -2  -1  16     1164.35     1147.20    146.26 o 
  -1  -1  16     1792.95     1772.70    169.68 o 
   0  -1  16     6711.04     6613.93    178.75 o 
   1  -1  16      210.43      255.85     34.93 o 
   2  -1  16      201.17      219.12     30.60 o 
   3  -1  16     1587.61     1725.18    120.94 o 
   4  -1  16     3434.52     3700.74    190.01 o 
   5  -1  16     1707.34     1908.38    145.64 o 
   6  -1  16       38.33       12.25     38.06 o 
   7  -1  16      296.46      170.31     99.46 o 
  -5   0  16       32.63      129.56     68.48 o 
  -4   0  16      442.96      474.75    104.99 o 
  -3   0  16      572.72      510.93    102.05 o 
  -2   0  16     5224.59     5098.80    299.25 o 
  -1   0  16     4398.60     4346.72    125.97 o 
   0   0  16      162.86      228.49     29.40 o 
   1   0  16      371.98      381.09     37.06 o 
   2   0  16      780.00      777.40     54.20 o 
   3   0  16     5437.38     5703.84    170.83 o 
   4   0  16     1918.75     1902.32    182.15 o 
   5   0  16      498.65      393.09     97.91 o 
   6   0  16      439.27      471.02    113.87 o 
   7   0  16       17.41       64.25     63.94 o 
  -6   1  16      202.22      290.02    100.41 o 
  -5   1  16      826.77      850.26    147.33 o 
  -4   1  16       60.75      -19.67     57.17 o 
  -3   1  16     6566.60     6356.28    350.28 o 
  -2   1  16     3489.50     3452.14    235.01 o 
  -1   1  16     1679.71     1752.34     73.55 o 
   0   1  16     1469.66     1374.22     65.63 o 
   1   1  16      245.63      236.49     31.20 o 
   2   1  16     8099.14     8009.57    247.89 o 
   3   1  16      292.92      329.21     68.01 o 
   4   1  16     2141.45     2217.54    193.42 o 
   5   1  16        7.40       26.00     51.64 o 
   6   1  16      659.11      565.54    114.33 o 
   7   1  16     1045.49     1187.19    175.52 o 
  -6   2  16      559.79      543.35    138.54 o 
  -5   2  16       49.22      150.86     76.63 o 
  -4   2  16     3329.81     3261.24    263.97 o 
  -3   2  16       37.86        3.64     48.16 o 
  -2   2  16     4917.58     4927.63    173.63 o 
  -1   2  16      104.99       88.17     20.61 o 
   0   2  16       85.25       78.86     21.51 o 
   1   2  16     3133.44     3093.67    110.77 o 
   2   2  16       43.54       58.72     25.42 o 
   3   2  16     4838.41     4631.33    269.15 o 
   4   2  16      160.36      278.64     77.75 o 
   5   2  16      741.55      769.40    125.93 o 
   6   2  16     1649.98     1747.93    197.77 o 
   7   2  16      163.84      242.25     98.23 o 
  -6   3  16       75.00      294.65    103.62 o 
  -5   3  16     1502.66     1580.97    200.20 o 
  -4   3  16      319.85      317.27     79.68 o 
  -3   3  16     8535.80     8102.90    416.34 o 
  -2   3  16        1.16       22.62     37.79 o 
  -1   3  16      631.54      668.20     45.54 o 
   0   3  16     4387.71     4610.46    146.04 o 
   1   3  16     6371.29     6289.49    160.79 o 
   2   3  16     7537.54     7953.54    353.93 o 
   3   3  16       41.88       28.91     33.97 o 
   4   3  16      628.62      792.40    122.01 o 
   5   3  16       29.22      100.89     73.78 o 
   6   3  16     1393.72     1565.67    184.54 o 
   7   3  16      368.61      427.93    108.38 o 
  -5   4  16     1571.27     1442.47    192.05 o 
  -4   4  16     4486.96     4875.52    326.20 o 
  -3   4  16      675.26      518.37     61.01 o 
  -2   4  16      593.18      567.63     57.85 o 
  -1   4  16      491.33      507.66     52.85 o 
   0   4  16    10853.79    10905.89    268.53 o 
   1   4  16     2825.80     2716.78    157.14 o 
   2   4  16     2073.52     2173.60    184.51 o 
   3   4  16      249.83      303.46     85.21 o 
   4   4  16      151.78      123.17     59.53 o 
   5   4  16     5612.09     5798.67    350.80 o 
   6   4  16       55.74      143.59     79.48 o 
   7   4  16       11.42      -65.29     76.78 o 
  -5   5  16      690.74      777.37    148.50 o 
  -4   5  16      683.10      679.93     78.44 o 
  -3   5  16      248.01      208.67     40.94 o 
  -2   5  16       21.48       21.96     47.74 o 
  -1   5  16    12413.09    11659.09    658.24 o 
   0   5  16      812.32      861.94     63.84 o 
   1   5  16     2582.76     2364.82     98.92 o 
   2   5  16      167.24      241.18     75.88 o 
   3   5  16      697.41      832.63    125.38 o 
   4   5  16     8049.53     8245.54    411.92 o 
   5   5  16       25.15       61.06     60.30 o 
   6   5  16      679.47      596.14    122.27 o 
   7   5  16      182.41       61.17     59.61 o 
  -5   6  16     2197.67     2206.44    246.31 o 
  -4   6  16      248.34      318.75     98.25 o 
  -3   6  16      498.28      502.64     62.12 o 
  -2   6  16     6291.04     5889.91    397.34 o 
  -1   6  16      901.90      834.32    100.35 o 
   0   6  16     4207.39     3882.99    201.60 o 
   1   6  16        0.17      -27.39     48.41 o 
   2   6  16     1422.36     1291.74    155.36 o 
   3   6  16     2939.71     3319.60    253.56 o 
   4   6  16      633.59      727.90    123.32 o 
   5   6  16     1293.38     1401.34    175.07 o 
   6   6  16      925.67      935.70    156.40 o 
  -5   7  16        4.20        1.66     61.14 o 
  -4   7  16       95.29      257.96     69.05 o 
  -3   7  16     1190.53     1077.09     90.24 o 
  -2   7  16     2555.00     2795.88    153.78 o 
  -1   7  16     3094.16     3225.75    175.26 o 
   0   7  16       78.27       43.23     22.85 o 
   1   7  16     2362.64     2247.87    269.32 o 
   2   7  16      490.12      487.30     72.41 o 
   3   7  16     2614.95     2762.07    165.54 o 
   4   7  16      410.92      494.12    102.92 o 
   5   7  16       29.55       67.35     55.17 o 
   6   7  16     1167.10     1258.68    183.19 o 
  -4   8  16        7.46      115.63     61.29 o 
  -3   8  16     4207.03     4664.52    245.85 o 
  -2   8  16     1181.89     1190.95     94.46 o 
  -1   8  16      419.64      418.55     57.09 o 
   0   8  16      775.12      744.44     82.19 o 
   1   8  16      199.29      191.21     50.31 o 
   2   8  16     4898.93     4497.65    332.72 o 
   3   8  16        6.22        6.61     37.23 o 
   4   8  16      463.71      531.62     82.78 o 
   5   8  16      245.50      323.96     77.18 o 
  -3   9  16      211.72      111.00     52.43 o 
  -2   9  16      913.00      835.01     81.80 o 
  -1   9  16       11.44      -21.90     32.47 o 
   0   9  16      707.41      687.21     84.29 o 
   1   9  16     5771.49     5280.12    232.42 o 
   2   9  16       38.38       65.77     39.75 o 
   3   9  16      133.68       95.53    104.72 o 
   4   9  16        5.16       84.60     53.23 o 
   5   9  16     1007.77     1122.39    121.59 o 
  -2  10  16       17.32       44.46     42.19 o 
  -1  10  16      489.65      418.01    106.05 o 
   0  10  16     1676.17     1537.91    122.43 o 
   1  10  16     1148.53     1197.41    114.01 o 
   2  10  16      356.00      356.92     65.77 o 
   3  10  16       60.60       90.25     44.65 o 
   4  10  16      953.03      973.91    111.39 o 
  -1  11  16      610.73      650.32    137.24 o 
   0  11  16     1284.33     1355.14    190.56 o 
   1  11  16      823.52      956.26    106.41 o 
   2  11  16        6.01      118.51     46.93 o 
   0  -6  17       15.55      -20.63     47.92 o 
   1  -6  17      578.47      539.39    117.87 o 
   2  -6  17       28.04       67.87     57.58 o 
  -2  -5  17        0.48       35.10     60.29 o 
  -1  -5  17        3.08      -69.12     69.12 o 
   0  -5  17      138.78      108.84     45.66 o 
   1  -5  17     1229.17     1147.61    123.18 o 
   2  -5  17     2587.53     2738.42    178.13 o 
   3  -5  17        9.43       16.36     54.66 o 
   4  -5  17       43.93       21.73     70.42 o 
  -3  -4  17      235.06       94.96     70.02 o 
  -2  -4  17      251.80      292.19     98.32 o 
  -1  -4  17       50.45       90.34     73.14 o 
   0  -4  17     3144.07     3502.83    207.42 o 
   1  -4  17     2296.63     2280.25    203.70 o 
   2  -4  17      799.59      826.08    100.45 o 
   3  -4  17       31.04       50.30     40.95 o 
   4  -4  17       13.17      267.07    116.88 o 
   5  -4  17     1711.22     2036.75    249.85 o 
  -4  -3  17      532.28      796.85    149.94 o 
  -3  -3  17      565.19      748.53    136.20 o 
  -2  -3  17       12.81      -35.79     54.65 o 
  -1  -3  17     3646.00     3890.68    290.75 o 
   0  -3  17     1110.81     1108.32    111.59 o 
   1  -3  17     3716.47     3690.22    165.42 o 
   2  -3  17       28.54       10.90     22.62 o 
   3  -3  17      343.17      324.30     47.67 o 
   4  -3  17     3043.81     3197.68    391.37 o 
   5  -3  17        0.75       -1.73     92.80 o 
  -4  -2  17      525.05      581.19    129.33 o 
  -3  -2  17        0.80      -62.68     62.68 o 
  -2  -2  17     1315.22     1444.46    172.19 o 
  -1  -2  17       52.36       69.98     57.15 o 
   0  -2  17     7951.15     8105.87    242.90 o 
   1  -2  17       77.93       94.10     24.98 o 
   2  -2  17      200.57      263.15     38.94 o 
   3  -2  17     2118.29     2199.73    142.79 o 
   4  -2  17      863.18     1021.74    106.31 o 
   5  -2  17     1861.56     2036.73    155.33 o 
   6  -2  17       55.92       51.82     47.30 o 
  -5  -1  17        4.90      102.87     79.74 o 
  -4  -1  17      118.83       27.30     59.19 o 
  -3  -1  17      678.55      612.29    120.29 o 
  -2  -1  17      424.03      383.87     95.17 o 
  -1  -1  17     7208.75     7704.91    378.60 o 
   0  -1  17      569.28      549.18     59.87 o 
   1  -1  17       42.33       96.19     27.51 o 
   2  -1  17      737.16      793.47     67.86 o 
   3  -1  17     3107.06     3233.29    131.77 o 
   4  -1  17     2698.51     2728.25    165.77 o 
   5  -1  17      104.34       97.90     50.22 o 
   6  -1  17      477.37      625.02     94.82 o 
  -5   0  17      201.13      185.63     90.23 o 
  -4   0  17      132.94      180.48     81.54 o 
  -3   0  17     2837.66     2718.09    239.44 o 
  -2   0  17     4332.88     4399.53    281.68 o 
  -1   0  17     1185.73     1332.53     87.58 o 
   0   0  17     1133.02     1191.22     64.69 o 
   1   0  17      375.74      416.44     40.99 o 
   2   0  17     6113.39     6250.95    160.68 o 
   3   0  17      904.44      836.42     89.15 o 
   4   0  17     1243.26     1316.83    113.13 o 
   5   0  17      106.17      248.16     87.37 o 
   6   0  17      104.39      144.50     68.41 o 
  -5   1  17       76.90        8.51     62.74 o 
  -4   1  17     3223.44     2944.84    259.09 o 
  -3   1  17      500.80      529.97    105.76 o 
  -2   1  17     3817.87     3945.98    259.21 o 
  -1   1  17        3.33        7.58     15.69 o 
   0   1  17      881.91      976.60     58.82 o 
   1   1  17     7402.01     7491.18    250.81 o 
   2   1  17       14.02       51.66     31.40 o 
   3   1  17     1880.31     1836.54    172.93 o 
   4   1  17       36.89       20.93     42.69 o 
   5   1  17     1157.23     1292.21    161.05 o 
   6   1  17     1577.75     1887.58    208.47 o 
   7   1  17       20.03      -75.91     79.31 o 
  -5   2  17     1773.34     1516.48    201.80 o 
  -4   2  17       49.94       44.02     55.65 o 
  -3   2  17     6370.18     6293.12    355.12 o 
  -2   2  17        3.89       -4.50     51.34 o 
  -1   2  17      959.41      938.42     55.83 o 
   0   2  17     3665.61     3855.17    115.78 o 
   1   2  17     1771.78     1796.98     85.78 o 
   2   2  17     8373.66     7817.80    358.61 o 
   3   2  17      177.25      121.40     54.34 o 
   4   2  17     1943.31     2120.72    201.11 o 
   5   2  17      294.17      267.80     83.61 o 
   6   2  17      727.71      834.89    144.90 o 
   7   2  17      234.28      417.02    119.46 o 
  -5   3  17      733.59      803.47    149.88 o 
  -4   3  17     4728.83     4666.48    325.40 o 
  -3   3  17      357.66      476.58     94.97 o 
  -2   3  17      128.28      132.29     29.60 o 
  -1   3  17     1142.92     1150.81     61.72 o 
   0   3  17     6577.67     6785.62    186.40 o 
   1   3  17     4981.88     4895.33    280.83 o 
   2   3  17     1456.94     1420.59    145.11 o 
   3   3  17     2086.63     2339.41    197.40 o 
   4   3  17       15.33       85.93     57.42 o 
   5   3  17     2974.97     3037.31    253.07 o 
   6   3  17      128.71      173.00     80.69 o 
   7   3  17        8.67      114.18     86.39 o 
  -5   4  17     1434.49     1305.26    185.08 o 
  -4   4  17      659.48      485.30    106.07 o 
  -3   4  17       34.29       26.34     23.94 o 
  -2   4  17       18.20       37.77     32.33 o 
  -1   4  17     7734.68     7606.60    209.74 o 
   0   4  17     3108.59     3153.69    122.84 o 
   1   4  17     3308.66     3258.96    178.04 o 
   2   4  17      366.44      379.20     80.24 o 
   3   4  17      138.17      296.93     87.60 o 
   4   4  17     9755.84     9503.07    446.23 o 
   5   4  17       39.36      -14.58     42.44 o 
   6   4  17      403.57      523.30    117.85 o 
  -5   5  17     1531.32     1853.59    225.67 o 
  -4   5  17       79.00        8.54     56.48 o 
  -3   5  17      428.90      335.09     82.93 o 
  -2   5  17     6530.63     5879.52    614.22 o 
  -1   5  17        4.35       29.91     37.74 o 
   0   5  17     4313.00     4208.70    282.15 o 
   1   5  17       11.95        0.52     44.10 o 
   2   5  17     1769.14     1864.70    177.52 o 
   3   5  17     4798.43     5132.78    315.41 o 
   4   5  17      368.94      509.88    111.82 o 
   5   5  17     1035.14     1311.20    172.90 o 
   6   5  17      234.28      224.20     89.84 o 
  -5   6  17      134.83      138.96     82.00 o 
  -4   6  17      372.84      397.14     85.30 o 
  -3   6  17     2326.72     2204.08    125.19 o 
  -2   6  17     1308.44     1215.77     90.91 o 
  -1   6  17     4119.05     3954.05    347.02 o 
   0   6  17        0.14       -4.14     32.77 o 
   1   6  17     2133.42     2156.96    194.40 o 
   2   6  17     1011.37     1144.63    145.03 o 
   3   6  17     2431.67     2437.34    220.73 o 
   4   6  17     1625.99     2038.34    204.07 o 
   5   6  17      279.43      478.24    108.96 o 
   6   6  17     1656.15     1857.33    213.69 o 
  -4   7  17      144.64      189.21     47.68 o 
  -3   7  17     3376.63     3253.12    220.96 o 
  -2   7  17     2268.47     2383.60    126.36 o 
  -1   7  17      176.44       72.55     32.86 o 
   0   7  17     2303.06     1991.72    260.39 o 
   1   7  17       27.43       84.85     44.57 o 
   2   7  17     4197.05     4150.13    288.50 o 
   3   7  17      684.59      575.86    115.30 o 
   4   7  17       30.79      -28.20     61.57 o 
   5   7  17     1058.63     1072.37    158.89 o 
  -4   8  17     3520.45     3816.10    234.49 o 
  -3   8  17     1042.55     1072.75     94.45 o 
  -2   8  17      860.72      960.91     85.70 o 
  -1   8  17      176.36      168.64    109.56 o 
   0   8  17     1334.23     1186.34    135.90 o 
   1   8  17     5429.84     5137.08    221.04 o 
   2   8  17       29.85      -10.28     33.26 o 
   3   8  17      588.74      445.13    120.40 o 
   4   8  17       12.05        4.34     39.38 o 
   5   8  17     1041.33     1291.20    183.11 o 
  -3   9  17     1310.07     1190.41    105.25 o 
  -2   9  17       12.33       25.11     38.97 o 
  -1   9  17      829.91      789.15    130.18 o 
   0   9  17     2994.33     2674.53    214.52 o 
   1   9  17      361.14      317.51     63.24 o 
   2   9  17      106.06      150.79     42.18 o 
   3   9  17        2.25      -55.70     55.70 o 
   4   9  17     2550.53     2471.00    262.98 o 
  -2  10  17      651.59      450.63    106.44 o 
  -1  10  17     1122.24     1062.41    168.47 o 
   0  10  17     1376.19     1652.99    198.70 o 
   1  10  17     1545.57     1446.20    219.31 o 
   2  10  17       30.17       16.92     39.15 o 
   3  10  17     1305.20     1382.55    127.52 o 
  -1  -5  18      222.81      286.87     73.80 o 
   0  -5  18     1422.09     1524.19    145.72 o 
   1  -5  18     1505.67     1344.65    137.49 o 
   2  -5  18      216.44      377.93    112.08 o 
   3  -5  18        8.54       77.84     63.85 o 
  -2  -4  18        9.33      -57.31     57.31 o 
  -1  -4  18     2262.30     2380.11    245.81 o 
   0  -4  18     1056.29     1077.52    121.70 o 
   1  -4  18     1277.64     1145.59    124.09 o 
   2  -4  18        5.35      -11.76     41.56 o 
   3  -4  18       45.11       91.30     73.62 o 
   4  -4  18     2359.59     2767.78    288.50 o 
  -3  -3  18        7.24      -18.41     65.37 o 
  -2  -3  18     1386.81     1312.10    177.41 o 
  -1  -3  18      115.40      245.46     68.06 o 
   0  -3  18     3238.99     3179.62    291.68 o 
   1  -3  18       26.55       48.08     36.19 o 
   2  -3  18       18.03      -13.74     29.21 o 
   3  -3  18     2644.58     2844.44    173.13 o 
   4  -3  18      199.03      219.76     59.90 o 
   5  -3  18      753.45      829.11    109.96 o 
  -3  -2  18      538.88      703.71    137.21 o 
  -2  -2  18      187.10      136.88     67.77 o 
  -1  -2  18     4627.71     4545.46    238.12 o 
   0  -2  18       33.36        6.57     43.74 o 
   1  -2  18       81.22       82.34     34.74 o 
   2  -2  18     1279.61     1267.17     78.00 o 
   3  -2  18     1711.19     2015.83    141.77 o 
   4  -2  18     2142.94     2439.86    164.87 o 
   5  -2  18       64.60       51.06     77.78 o 
  -4  -1  18      204.54      420.68    115.84 o 
  -3  -1  18     1552.68     1645.12    196.95 o 
  -2  -1  18     3474.41     3462.88    265.76 o 
  -1  -1  18      450.41      526.61    125.66 o 
   0  -1  18        2.65        2.61     27.40 o 
   1  -1  18       10.90       29.29     23.39 o 
   2  -1  18     3477.85     3582.01    126.81 o 
   3  -1  18      881.61      946.07     97.19 o 
   4  -1  18      323.14      239.29     61.56 o 
   5  -1  18      139.44      217.19     61.31 o 
   6  -1  18       91.06       84.57     44.02 o 
  -4   0  18     2362.34     2537.47    249.10 o 
  -3   0  18     1408.51     1511.77    182.51 o 
  -2   0  18     2297.17     2120.47    200.71 o 
  -1   0  18        6.95       43.64     27.55 o 
   0   0  18      711.50      749.36     69.57 o 
   1   0  18    10633.21    10497.23    219.43 o 
   2   0  18       24.53       11.42     29.01 o 
   3   0  18     1089.42     1213.30    106.19 o 
   4   0  18       30.75       68.19     39.84 o 
   5   0  18      349.21      372.32     71.29 o 
   6   0  18     1866.22     1959.90    159.68 o 
  -4   1  18       85.86      -48.83     68.70 o 
  -3   1  18     4205.90     4434.96    305.96 o 
  -2   1  18       25.03       59.38     56.64 o 
  -1   1  18      461.35      448.58     52.57 o 
   0   1  18     8585.11     8722.17    190.70 o 
   1   1  18      710.63      796.79     55.43 o 
   2   1  18     2757.58     2827.66    148.38 o 
   3   1  18      123.88      -10.51     42.33 o 
   4   1  18      839.23      994.37    139.97 o 
   5   1  18     1361.67     1469.86    178.76 o 
   6   1  18      565.63      647.18    133.44 o 
  -4   2  18     3245.78     3276.63    278.62 o 
  -3   2  18       14.09       86.35     63.36 o 
  -2   2  18      656.29      607.44     89.50 o 
  -1   2  18     2653.87     2647.05    116.40 o 
   0   2  18     3362.16     3300.59    109.34 o 
   1   2  18     3901.51     4018.23    219.09 o 
   2   2  18      505.61      390.94     67.56 o 
   3   2  18     2072.62     2125.03    192.25 o 
   4   2  18      269.52      294.05     82.34 o 
   5   2  18     2657.72     2923.43    250.37 o 
   6   2  18       81.94      170.22     88.80 o 
  -5   3  18     1937.72     1938.07    227.00 o 
  -4   3  18      422.41      538.90    118.43 o 
  -3   3  18       21.99       39.23     45.65 o 
  -2   3  18       90.68      117.10     93.49 o 
  -1   3  18     5795.25     5980.09    185.42 o 
   0   3  18     2170.47     2264.53    109.69 o 
   1   3  18     1337.80     1303.49    110.26 o 
   2   3  18      993.57     1041.41    128.13 o 
   3   3  18       16.80       76.28     66.98 o 
   4   3  18     5168.18     5385.62    329.00 o 
   5   3  18        4.20      -52.06     72.25 o 
   6   3  18      197.97       83.63     80.37 o 
  -4   4  18       11.37       86.80     64.37 o 
  -3   4  18      212.01      224.76     70.88 o 
  -2   4  18     4171.88     4216.53    218.44 o 
  -1   4  18      543.31      585.19     57.40 o 
   0   4  18     1870.95     1878.53    135.28 o 
   1   4  18        6.11        9.56     35.74 o 
   2   4  18      691.10      616.95    102.06 o 
   3   4  18     6582.63     6790.57    362.43 o 
   4   4  18      289.60      262.69     88.88 o 
   5   4  18      358.06      329.59     94.38 o 
   6   4  18       10.65      212.88     87.72 o 
  -4   5  18      603.39      622.29    130.57 o 
  -3   5  18     2349.46     2357.58    171.15 o 
  -2   5  18      459.29      421.99     55.16 o 
  -1   5  18     2433.76     2336.86    185.48 o 
   0   5  18      211.16      105.17     35.89 o 
   1   5  18     1771.87     1678.89    201.77 o 
   2   5  18     1647.21     1882.36    185.42 o 
   3   5  18     1038.13     1066.56    146.24 o 
   4   5  18      417.06      483.83    108.28 o 
   5   5  18       25.14       53.59     61.91 o 
   6   5  18      409.36      376.22    102.62 o 
  -4   6  18      602.13      715.41    107.59 o 
  -3   6  18     1614.08     1504.55    183.05 o 
  -2   6  18     1760.15     1715.24    152.15 o 
  -1   6  18        3.38       17.65     74.22 o 
   0   6  18     2446.53     2372.72    319.22 o 
   1   6  18      474.70      360.20     81.28 o 
   2   6  18     3514.03     3349.64    254.01 o 
   3   6  18      817.85      937.79    138.07 o 
   4   6  18       61.88      156.11     68.29 o 
   5   6  18     1079.79     1073.65    158.93 o 
  -3   7  18     1678.89     1664.61    194.43 o 
  -2   7  18      534.33      473.18     78.33 o 
  -1   7  18      389.38      365.94     66.24 o 
   0   7  18      257.30      222.06     55.81 o 
   1   7  18     4476.40     4134.79    283.36 o 
   2   7  18       61.99       93.62     57.02 o 
   3   7  18      184.08      273.82     93.74 o 
   4   7  18      194.83      211.18     83.52 o 
   5   7  18      195.78      440.99    111.93 o 
  -3   8  18      934.59      878.69    183.93 o 
  -2   8  18       37.49       17.76     95.56 o 
  -1   8  18      533.08      450.63     80.49 o 
   0   8  18     4126.91     3591.96    271.32 o 
   1   8  18       16.01       10.82     42.18 o 
   2   8  18      161.06      202.26     69.56 o 
   3   8  18      119.15       78.34     61.56 o 
   4   8  18     1865.23     2095.97    229.38 o 
  -2   9  18      546.77      475.24     83.71 o 
  -1   9  18     1563.89     1384.86    175.63 o 
   0   9  18     1074.73     1048.23    151.38 o 
   1   9  18     1303.38     1148.28    209.43 o 
   2   9  18        0.39      -41.85     41.85 o 
   3   9  18     1095.74     1078.51    132.43 o 
   0  10  18      583.47      324.63     91.48 o 
   1  10  18        4.01       -0.95     66.80 o 
   2  10  18      642.43      603.40     86.18 o 
  -1  -4  19      246.71      423.58     87.98 o 
   0  -4  19     1094.03     1154.07    130.38 o 
   1  -4  19        0.49      -41.93     41.93 o 
   2  -4  19       20.59        2.75     37.02 o 
  -2  -3  19       29.51       30.87     48.80 o 
  -1  -3  19     1664.59     1721.77    156.01 o 
   0  -3  19       54.07      122.38     56.38 o 
   1  -3  19       42.46       26.48     31.19 o 
   2  -3  19     1830.29     1921.25    126.67 o 
   3  -3  19      537.29      556.73    122.64 o 
   4  -3  19      846.10      933.91    133.22 o 
  -3  -2  19      575.32      772.93    144.10 o 
  -2  -2  19     1638.14     1547.63    191.48 o 
  -1  -2  19        3.67       -7.57     37.74 o 
   0  -2  19       72.94      101.79    118.76 o 
   1  -2  19     1021.09     1143.59     94.79 o 
   2  -2  19     1888.53     1927.16    163.22 o 
   3  -2  19      763.72      820.75    120.96 o 
   4  -2  19       63.69       11.16     42.54 o 
  -3  -1  19     1094.04     1221.07    174.19 o 
  -2  -1  19      513.40      607.57    119.57 o 
  -1  -1  19        3.61       60.20     91.50 o 
   0  -1  19      108.02      131.26     34.31 o 
   1  -1  19     5018.95     5171.77    193.30 o 
   2  -1  19      131.10       99.90     32.82 o 
   3  -1  19      696.85      694.96    180.51 o 
   4  -1  19       70.39       16.20     39.72 o 
   5  -1  19       18.10        8.86     47.96 o 
  -3   0  19     1444.70     1319.07    172.54 o 
  -2   0  19        4.58       54.36     54.16 o 
  -1   0  19       37.68      126.90     52.39 o 
   0   0  19     6950.69     6948.29    221.12 o 
   1   0  19        0.55       55.93     31.61 o 
   2   0  19     1941.14     2036.23    117.19 o 
   3   0  19       26.03       72.26     39.82 o 
   4   0  19      342.01      287.97     62.92 o 
   5   0  19     1714.64     1772.72    149.02 o 
  -4   1  19     2111.72     2499.22    247.37 o 
  -3   1  19       41.35       -6.44     43.01 o 
  -2   1  19      135.50      185.72     63.44 o 
  -1   1  19     3956.64     4010.51    209.39 o 
   0   1  19      924.39     1094.29     81.47 o 
   1   1  19     2235.54     2358.69    120.47 o 
   2   1  19       11.32       34.95     30.02 o 
   3   1  19      810.76      900.74    217.55 o 
   4   1  19     1200.06     1072.51    148.13 o 
   5   1  19     1504.12     1662.33    191.80 o 
  -4   2  19       60.26       80.76     66.58 o 
  -3   2  19       22.21       99.78     61.99 o 
  -2   2  19     1192.79     1156.14    120.19 o 
  -1   2  19     3553.17     3626.33    195.29 o 
   0   2  19     1474.72     1537.11     93.50 o 
   1   2  19      494.13      567.74     59.04 o 
   2   2  19      848.16      911.23    101.83 o 
   3   2  19      323.51      270.57     78.06 o 
   4   2  19     3558.43     3643.73    270.81 o 
   5   2  19       69.01       11.03     45.24 o 
   6   2  19       33.73      -83.23     83.23 o 
  -4   3  19        3.01       70.41     63.42 o 
  -3   3  19       28.80       -4.54     48.40 o 
  -2   3  19     4691.99     4899.49    241.88 o 
  -1   3  19      972.60     1022.33     77.11 o 
   0   3  19      526.33      628.31     60.32 o 
   1   3  19      202.24      180.44     55.12 o 
   2   3  19       79.58       90.05     63.96 o 
   3   3  19     5495.66     5833.92    333.67 o 
   4   3  19       19.75       48.94     58.01 o 
   5   3  19      278.02      473.27    114.53 o 
   6   3  19      180.74      335.64    106.12 o 
  -4   4  19      244.11      257.40     88.92 o 
  -3   4  19     2782.06     3004.08    199.44 o 
  -2   4  19       47.37       61.37     39.43 o 
  -1   4  19     1040.04      934.95    122.71 o 
   0   4  19       20.00       63.04     41.78 o 
   1   4  19      677.59      726.52     90.76 o 
   2   4  19     3526.84     3630.02    255.64 o 
   3   4  19      361.17      337.88     84.38 o 
   4   4  19      136.58      104.88     64.39 o 
   5   4  19       53.53       62.31     65.77 o 
  -4   5  19     1722.61     1980.14    174.29 o 
  -3   5  19      927.78      715.07    100.74 o 
  -2   5  19     1212.90     1360.49    119.48 o 
  -1   5  19        3.07      -28.25     42.53 o 
   0   5  19     2418.33     2139.79    152.11 o 
   1   5  19     1496.79     1422.51    127.27 o 
   2   5  19     2203.45     2300.79    207.67 o 
   3   5  19      382.79      353.89     91.25 o 
   4   5  19       51.92       54.30     65.64 o 
   5   5  19      503.23      499.59    118.34 o 
  -3   6  19     1802.95     2250.22    286.89 o 
  -2   6  19       98.97       45.79     30.57 o 
  -1   6  19      757.40      629.74    196.88 o 
   0   6  19      571.27      436.72    142.18 o 
   1   6  19     3731.73     3412.63    253.79 o 
   2   6  19       89.84      -58.80     62.67 o 
   3   6  19        1.99       85.45     74.77 o 
   4   6  19      913.53     1228.67    170.74 o 
   5   6  19       21.01      -41.92     51.49 o 
  -3   7  19      332.98      247.03     69.28 o 
  -2   7  19       73.78       51.04     40.86 o 
  -1   7  19       80.54       67.30     70.66 o 
   0   7  19     4541.93     4417.56    528.95 o 
   1   7  19       47.58       84.18     51.79 o 
   2   7  19      151.13      176.59     67.72 o 
   3   7  19      322.00      486.07    121.73 o 
   4   7  19      477.81      432.94    119.53 o 
  -2   8  19      303.91      322.00     71.03 o 
  -1   8  19     2795.51     2581.64    179.92 o 
   0   8  19      183.33      125.59     56.78 o 
   1   8  19      558.50      468.53     97.93 o 
   2   8  19      258.65      247.99     75.88 o 
   3   8  19      675.34      710.79    130.17 o 
   4   8  19     1126.87     1084.79    175.25 o 
  -1   9  19      995.98      872.86    140.83 o 
   0   9  19      690.68      626.03    123.90 o 
   1   9  19        3.59       -7.17     42.20 o 
   2   9  19      724.25      630.64    122.12 o 
   0  -3  20      319.97      380.25     83.35 o 
   1  -3  20     1055.85     1007.74    118.41 o 
   2  -3  20      505.25      585.43    119.88 o 
  -1  -2  20       91.07       87.98     52.40 o 
   0  -2  20      376.19      323.21     66.71 o 
   1  -2  20     2148.31     2337.81    182.62 o 
   2  -2  20      448.66      484.75     87.29 o 
   3  -2  20      125.91      100.42     77.83 o 
  -2  -1  20       15.16      141.32     75.22 o 
  -1  -1  20       30.01       16.33     67.98 o 
   0  -1  20     3637.30     3829.02    171.29 o 
   1  -1  20      212.25      160.04     47.29 o 
   2  -1  20      487.44      407.66     82.28 o 
   3  -1  20       86.14      113.14     54.35 o 
   4  -1  20      351.01      331.46     67.50 o 
  -3   0  20       18.33       23.95     55.17 o 
  -2   0  20       13.12       44.70     52.16 o 
  -1   0  20     3141.32     3104.07    384.62 o 
   0   0  20       82.11      179.90     59.36 o 
   1   0  20     1498.26     1461.72    180.06 o 
   2   0  20       17.61       25.22     32.56 o 
   3   0  20     1829.27     2077.47    145.45 o 
   4   0  20     1078.26     1171.49    117.19 o 
  -3   1  20       51.17       28.32     45.32 o 
  -2   1  20     2101.56     2219.56    170.86 o 
  -1   1  20      818.56      960.37    110.04 o 
   0   1  20     1691.06     1692.69    161.57 o 
   1   1  20      182.27      196.61     40.44 o 
   2   1  20     2317.50     2429.91    131.88 o 
   3   1  20     1329.05     1425.47    227.69 o 
   4   1  20     1429.71     1538.35    132.71 o 
   5   1  20      250.96      197.97     82.10 o 
  -3   2  20      327.07      407.98     99.32 o 
  -2   2  20     2628.07     2649.11    180.97 o 
  -1   2  20     1582.22     1738.21    254.33 o 
   0   2  20      431.11      582.85    145.39 o 
   1   2  20      820.83      849.92     75.60 o 
   2   2  20      120.49      137.98     39.47 o 
   3   2  20     3350.47     3799.63    267.89 o 
   4   2  20       66.44      -30.88     64.23 o 
   5   2  20       90.43      106.91     61.64 o 
  -3   3  20     2579.37     2728.12    203.49 o 
  -2   3  20      118.66      156.30    112.07 o 
  -1   3  20      520.78      305.62    133.46 o 
   0   3  20      350.81      465.29     71.51 o 
   1   3  20      142.19       97.34     31.85 o 
   2   3  20     4380.67     4520.43    286.81 o 
   3   3  20        6.05       -4.17     38.44 o 
   4   3  20      209.67      249.43     86.16 o 
   5   3  20      494.58      460.31    110.05 o 
  -3   4  20      181.90      131.37     58.44 o 
  -2   4  20     1021.11     1497.99    241.73 o 
  -1   4  20       70.98      148.18     80.51 o 
   0   4  20     1415.83     1482.29    126.29 o 
   1   4  20     2223.26     2300.25    161.14 o 
   2   4  20      773.65      931.28    132.84 o 
   3   4  20      352.95      249.24     77.64 o 
   4   4  20      119.60       38.22     53.02 o 
   5   4  20      828.71      846.26    150.54 o 
  -3   5  20     1487.59     1985.39    279.94 o 
  -2   5  20       80.10        4.75     66.24 o 
  -1   5  20     1515.40     1631.95    136.58 o 
   0   5  20     1163.43     1197.76    116.96 o 
   1   5  20     2436.16     2506.96    221.47 o 
   2   5  20      341.64      161.50     69.41 o 
   3   5  20       12.09       55.22     56.85 o 
   4   5  20     1917.91     1975.75    210.27 o 
  -2   6  20      335.44      252.33     67.16 o 
  -1   6  20       34.06      -43.92     43.92 o 
   0   6  20     3442.99     3322.88    200.38 o 
   1   6  20       97.74      121.26     64.35 o 
   2   6  20       50.62      -12.48     45.63 o 
   3   6  20     1245.31     1251.60    171.12 o 
   4   6  20      309.65      413.18    102.53 o 
  -2   7  20      263.73      214.18     60.62 o 
  -1   7  20     3250.80     3009.86    571.48 o 
   0   7  20        4.06      -16.76     32.47 o 
   1   7  20      105.58      121.07     53.13 o 
   2   7  20      557.27      796.95    140.08 o 
   3   7  20      770.20      750.11    136.42 o 
  -1   8  20      386.16      362.32    136.14 o 
   0   8  20      666.10      795.04    130.00 o 
   1   8  20       25.02      -61.25     61.25 o 
   2   8  20     1075.64     1054.09    157.50 o 
   1  -2  21      320.99      337.85     87.22 o 
  -1  -1  21     2887.51     2934.59    200.18 o 
   0  -1  21        7.40        7.42     77.43 o 
   1  -1  21      549.24      516.17     87.83 o 
   2  -1  21      251.78      201.91     69.04 o 
   3  -1  21      860.47      789.45    147.19 o 
  -1   0  21      201.45      210.17    118.84 o 
   0   0  21     1603.68     1440.72    226.31 o 
   1   0  21      215.24      157.15     66.46 o 
   2   0  21     2596.46     2707.76    287.31 o 
   3   0  21     1573.10     1522.69    128.83 o 
  -2   1  21     1142.33     1492.05    250.77 o 
  -1   1  21     1637.32     1973.80    275.98 o 
   0   1  21      167.32      248.47    110.87 o 
   1   1  21     1412.81     1424.71    137.75 o 
   2   1  21      689.42      707.62     75.15 o 
   3   1  21     1156.32     1210.47    113.77 o 
   4   1  21      493.14      516.51    177.64 o 
  -2   2  21      522.89      642.77    160.92 o 
  -1   2  21      182.71      107.18     73.35 o 
   0   2  21     1020.44      935.78    187.55 o 
   1   2  21       90.46       86.29     41.80 o 
   2   2  21     2671.96     2720.40    160.20 o 
   3   2  21      106.59       89.89     41.04 o 
   4   2  21       64.18       64.33     51.52 o 
  -2   3  21      632.52      582.55    172.92 o 
  -1   3  21      244.39      311.15    125.54 o 
   0   3  21      958.50      934.89    181.19 o 
   1   3  21     2911.67     2834.18    140.59 o 
   2   3  21       22.41        6.23     45.94 o 
   3   3  21      156.73      173.01     70.75 o 
   4   3  21      200.78      145.94     72.86 o 
  -2   4  21       93.20      168.08    129.72 o 
  -1   4  21     1888.63     2303.57    296.67 o 
   0   4  21     1238.04     1394.66    126.38 o 
   1   4  21     1128.98     1205.79    128.41 o 
   2   4  21      367.46      320.53     85.79 o 
   3   4  21        6.60       -0.80     43.18 o 
   4   4  21     1718.21     2241.45    225.43 o 
  -2   5  21     1005.98     1377.24    242.24 o 
  -1   5  21      366.38      434.08    138.58 o 
   0   5  21     2336.33     2524.28    175.53 o 
   1   5  21      236.63      160.50     54.49 o 
   2   5  21        2.49       63.83     68.32 o 
   3   5  21     2768.09     3123.27    260.71 o 
   4   5  21       62.06      154.39     77.76 o 
  -1   6  21     3468.95     3298.87    398.09 o 
   0   6  21      151.38      213.07     52.96 o 
   1   6  21       38.03       16.82     44.30 o 
   2   6  21     1372.56     1389.92    173.78 o 
   3   6  21      691.94      895.08    143.49 o 
   0   7  21      322.50      245.44     86.70 o 
   1   7  21      255.24      259.92     76.06 o 
   2   7  21      926.61     1125.24    163.62 o 
   0   1  22      736.04      856.38    230.38 o 
   1   1  22        4.54      -77.69     77.69 o 
   2   1  22     1473.26     1382.02    180.35 o 
  -1   2  22      259.13      386.25    158.66 o 
   0   2  22      329.34      130.41    112.12 o 
   1   2  22     2486.68     2413.32    300.02 o 
   2   2  22        7.78       70.72     60.80 o 
   3   2  22       13.75        7.02     38.48 o 
  -1   3  22      945.92      865.52    197.47 o 
   0   3  22     1494.88     1452.01    242.59 o 
   1   3  22      406.99      531.51    154.55 o 
   2   3  22      118.74       68.23     38.42 o 
   3   3  22        5.23       -2.66     50.45 o 
   0   4  22     1309.98     1201.92    225.29 o 
   1   4  22      239.72      268.34     91.21 o 
   2   4  22       35.32       73.77     55.38 o 
   0   5  22      387.13      333.04     73.10 o 
   1   5  22       52.03       51.82     60.15 o 
   2   5  22     1225.06     1316.77    168.16 o 
                                                 
